# Supplementary material for: Phenotypic signatures of immune selection in HIV-1 reservoir cells
Source: Nature. 2023 Jan 4;614(7947):309–17. doi: 10.1038/s41586-022-05538-8 (PMC9908552; doi:10.1038/s41586-022-05538-8)
Supplement: Supplementary file 3 — Primers used for amplification of 18 different HIV-1 segments and of indicated virus–host junctions. [file 41586_2022_5538_MOESM3_ESM.xlsx]

## Sheet: Amplicons
Amplicon name	Amplicon type	Human-specific forward primer name (and IS coordinate)	Relevant participant	Forward primer	Reverse Primer
AMP1	Internal HIV amplicon	NA	P1-5	GACTTTCCACTGGGGACTTTC	GAAGCACTCAAGGCAAGCTT
AMP2	Internal HIV amplicon	NA	P1-5	GAGRAGHTCTCTCGACGCAGG	TCCCTGCTTGCCCATACYAKATGT
AMP3	Internal HIV amplicon	NA	P1-5	TGTTTDCAGCATTATCAGAAGGAGC	CATCCTATTTGTTCYTGAAGGGTAC
AMP4	Internal HIV amplicon	NA	P1-5	AAGGACCAAARGAACCCTTTAG	TGRCATGCTGTCATCATYTCTTCT
AMP5	Internal HIV amplicon	NA	P1-5	GATTGTACTGARAGACAGGCTAATT	TTCTAATACTGTATCATCTGCTCCTGT
AMP6	Internal HIV amplicon	NA	P1-5	ATGATAGGGGGAATTGGAGGTTT	TGGCCATTGTTTAACYTTYGGG
AMP7	Internal HIV amplicon	NA	P1-5	TGGAAAGGRTCACCAGCMATATTC	GTTCATANCCCATCCAAAGRAATGG
AMP8	Internal HIV amplicon	NA	P1-5	CCCATCAAAAGACTTARTAGYAGAAATACA	TCTTTCCCCATATTACTATGCTTTCTG
AMP9	Internal HIV amplicon	NA	P1-5	CAAAGGRATTGGAGGAAATRAACAAG	TGGACTACAGTCTACTTGTCCATG
AMP10	Internal HIV amplicon	NA	P1-5	AGCAGGRAGATGGCCAGTRA	CCCCCTTTTCTTTTAAAATTGTGRA
AMP11	Internal HIV amplicon	NA	P1-5	GGGTTTATTACAGRGACAGCAG	CTCATCCTGTCTACYTGCCACAC
AMP12	Internal HIV amplicon	NA	P1-5	GYTCAGAAGTACACATCCCAYTA	TGTCCTGCTTGATATTCACACYTAK
AMP13	Internal HIV amplicon	NA	P1-5	TGCAACAACTRCTGYTTATTCATTTC	TCCTGCCATAGGAGATGCCTA
AMP14	Internal HIV amplicon	NA	P1-5	GGGTCACRGTCTAYTATGGRGT	TGGCTTTARGCTTTGRTCCCATA
AMP15	Internal HIV amplicon	NA	P1-5	TGARCCAATTCCYATACATTATTGTGC	TGCTAGACTGCCATTYAAYAKCA
AMP16	Internal HIV amplicon	NA	P1-5	AGAAGAGTGGTGMWGAGAGAAA	ATGCCCCAGACYGTGAGTT
AMP17	Internal HIV amplicon	NA	P1-5	TCTATARTRAATAGRGTTAGGCAGGG	AATCAAGAGWAAGTCTCTCAAKYGG
AMP18	Internal HIV amplicon	NA	P1-5	TGGGGTRGGAGCAGYATCTC	CTTCCAGTCCCCCCTYTTCTT
AMP19	Integration site-/Clone-specific amplicon	chr12_+_111983879	P5	CTATCAAACACTTAGAGAATAACTACCACCA	CCYGGYCCTGRTGTGTAGTT
AMP20	Integration site-/Clone-specific amplicon	chr7_-_12238991	P5	GTAAGTTACCCAGAATATCTAGCTAAGATCA	CCYGGYCCTGRTGTGTAGTT
AMP21	Integration site-/Clone-specific amplicon	chr4_+_448830	P5	TGATTTCAAAACACATACAAAGCTAAAGA	CCYGGYCCTGRTGTGTAGTT
AMP22	Integration site-/Clone-specific amplicon	chr12_+_133102657	P5	CTCAGGAGTTTGAGACCATCCT	CCYGGYCCTGRTGTGTAGTT
AMP23	Integration site-/Clone-specific amplicon	chr4_+_36220684	P5	TTTTTAAGATAACTGTAAAATAGCCTCAGTC	CCYGGYCCTGRTGTGTAGTT
AMP24	Integration site-/Clone-specific amplicon	chr11_-_75567864	P4	CGTTTTCCTCTGCAAGTTCTGTCT	CCYGGYCCTGRTGTGTAGTT
AMP25	Integration site-/Clone-specific amplicon	chr6_+_90187329	P4	AGATCTGGAGGAAACCTAGAGGC	CCYGGYCCTGRTGTGTAGTT
AMP26	Integration site-/Clone-specific amplicon	chr6_+_31554487	P4	AGGTGGGGCAGAGTTTGC	CCYGGYCCTGRTGTGTAGTT
AMP27	Integration site-/Clone-specific amplicon	chr5_-_177901756	P4	AAAAAGACAACCGTAAACCTGGAGA	CCYGGYCCTGRTGTGTAGTT
AMP28	Integration site-/Clone-specific amplicon	chr1_+_64938728	P4	TATTTATCTCCTCTACTTCTCAATACTAAAACC	CCYGGYCCTGRTGTGTAGTT
AMP29	Integration site-/Clone-specific amplicon	chr19_+_44128030	P3	ACCTCGGCCTCCCAAAGT	CCYGGYCCTGRTGTGTAGTT
AMP30	Integration site-/Clone-specific amplicon	chr7_+_36979823	P3	ACCAGCTCCTGCTTTGATATCC	CCYGGYCCTGRTGTGTAGTT
AMP31	Integration site-/Clone-specific amplicon	chrY_-_11543665	P3	CCATTCCATTTAGTATCTTACCATTACACG	CCYGGYCCTGRTGTGTAGTT
AMP32	Integration site-/Clone-specific amplicon	chr7_-_61000774	Participant not included in this study	CACACAAACAACACACCCTCTC	CCYGGYCCTGRTGTGTAGTT
AMP33	Integration site-/Clone-specific amplicon	chr7_-_152278919	Participant not included in this study	TCTTTACGACCATACATGTGGATTTT	CCYGGYCCTGRTGTGTAGTT
AMP34	Integration site-/Clone-specific amplicon	chr13_+_16228235	Participant not included in this study	GTTTGGAATCAGTCTTTTTGTAGAATCT	CCYGGYCCTGRTGTGTAGTT
AMP35	Integration site-/Clone-specific amplicon	chr5_+_16603303	P2	CCAGTGGAATTAATTGATATTAAAGATGTATGT	CCYGGYCCTGRTGTGTAGTT
AMP36	Integration site-/Clone-specific amplicon	chr15_+_64558813	P2	CTTTTTCTGCTTCCATCACATCATC	CCYGGYCCTGRTGTGTAGTT
AMP37	Integration site-/Clone-specific amplicon	chr22_-_42087328	P2	CACGGGATCATATAGCTAACAAAAGC	CCYGGYCCTGRTGTGTAGTT
AMP38	Integration site-/Clone-specific amplicon	chr11_-_28223109	P2	AGTCATTGTTTTATCTTTCCCTGAACCT	CCYGGYCCTGRTGTGTAGTT
AMP39	Integration site-/Clone-specific amplicon	chr14_+_96834373	P2	CTGTCTGCTTCACCAATAAATATATTTGC	CCYGGYCCTGRTGTGTAGTT
AMP40	Integration site-/Clone-specific amplicon	chr17_-_80656277	P2	TTATTCTGGAGTTAGATTCTGAAGTCAG	CCYGGYCCTGRTGTGTAGTT
AMP41	Integration site-/Clone-specific amplicon	chr11_-_67121688	P2	TAAAATAAAAGAAAATAATCCATAGTTCTCCCC	CCYGGYCCTGRTGTGTAGTT
AMP42	Integration site-/Clone-specific amplicon	chr4_+_80497646	P2	CACACATATTATAGAAAAATGAGCAGGC	CCYGGYCCTGRTGTGTAGTT
AMP43	Integration site-/Clone-specific amplicon	chrX_+_20244331	P2	CTGACCATGTCACCTAGGATGG	CCYGGYCCTGRTGTGTAGTT
AMP44	Integration site-/Clone-specific amplicon	chr2_+_61469355	P2	TTAAAATCACCAACAAAATTAAGTACTTGTTCC	CCYGGYCCTGRTGTGTAGTT
AMP45	Integration site-/Clone-specific amplicon	chr13_-_67485907	P2	CCAATCTTCCCATGTTACAACCC	CCYGGYCCTGRTGTGTAGTT
AMP46	Human-only amplicon	RPP30 (chr10: 90879257- 90879493)	P1-5	TGGAGTTTCTAGAACCCCATAAG	AAGGAGCAGCAAATGGTAAGAAG
AMP47	Human-only amplicon	RPP30 (chr10:90886279- 90886517)	P1-5	TAAAGAGAGTCAAGAGGGAACAG	GGACAGATAGAAGATGAAGGGTATGG
