# Supplementary material for: Phenotypic signatures of immune selection in HIV-1 reservoir cells
Source: Nature. 2023 Jan 4;614(7947):309–17. doi: 10.1038/s41586-022-05538-8 (PMC9908552; doi:10.1038/s41586-022-05538-8)
Supplement: Supplementary file 4 — PheP-seq sequencing quality control metrics. [file 41586_2022_5538_MOESM4_ESM.xlsx]

## Sheet: Sample.metrics
				Sequencing and quality control metrics
#	Paticipant	Time point	Total cells analyzed	Total paired reads (x10^6)	% reads mapped	% reads mapped to insert	% of reads assigned to cells	average # reads/cell	Coverage (Reads/Amplicon/Cell)	Panel Uniformity (%)	HIV Amplicon Coverage (Qualified Reads/Amplicon/Infected Cell)
1	P1	Early	104343	3597.26	60.5561	21.0366	19.2578	25235.8	12617.9	100	41.4495
2	P1	Late	169346	3248.1	65.3418	23.308	20.3468	18077.7	9038.86	100	99.4568
3	P2	Early	153231	3313.96	83.7932	27.148	24.7012	17073.2	8536.61	100	10.2446
4	P2	Late	152892	4659.05	73.8247	27.8543	24.8591	27547.5	13773.7	100	124.228
5	P3	Late	29959	1197.07	87.3991	27.8674	23.8003	37893.9	18947	100	145.965
6	P4	Late	102849	2921.93	38.7899	14.1033	12.4563	27167.1	13583.6	100	136.456
7	P5	Late	75097	2873.35	45.9705	29.0791	26.8896	33277.5	16638.8	100	192.471
8	P6	Late	96855	1269.99	13.5208	11.9437	10.6397	7625.17	3812.59	100	10.2709
9	P7	Late	153766	3707.99	7.49767	7.49613	6.64983	21973.4	10986.7	100	111.915
10	P8	Late	146007	3634.55	71.1242	22.8165	20.7565	19915.5	9957.77	100	37.9861
