# Supplementary material for: Phenotypic signatures of immune selection in HIV-1 reservoir cells
Source: Nature. 2023 Jan 4;614(7947):309–17. doi: 10.1038/s41586-022-05538-8 (PMC9908552; doi:10.1038/s41586-022-05538-8)
Supplement: Supplementary file 5 — Relative enrichment ratios for all phenotypic markers in indicated HIV-1 reservoir cell categories from PB and LNs. [file 41586_2022_5538_MOESM5_ESM.xlsx]

## Sheet: Sheet1
Cell source	Comparison	Marker	Enrichment	p-value	adj p-value	Fold change in expression	p-value	adj p-value
PBMC (Late)	Category 1 vs. Category 0	2B4+	1.09	3.8e-09	1.4e-08
PBMC (Late)	Category 1 vs. Category 0	4-1BB+	1.02	0.75	0.77
PBMC (Late)	Category 1 vs. Category 0	BTLA+	1.16	3.4e-10	1.8e-09
PBMC (Late)	Category 1 vs. Category 0	CCR4+	1.09	1.2e-05	2.4e-05
PBMC (Late)	Category 1 vs. Category 0	CCR5+	1.26	6.8e-13	5.8e-12
PBMC (Late)	Category 1 vs. Category 0	CCR6+	1.24	2e-26	5.3e-25
PBMC (Late)	Category 1 vs. Category 0	CCR7+	1.11	7.5e-05	0.00013
PBMC (Late)	Category 1 vs. Category 0	CD120b+	1.2	0.00042	0.00066
PBMC (Late)	Category 1 vs. Category 0	CD127+	1.05	0.0026	0.0037
PBMC (Late)	Category 1 vs. Category 0	CD154+	1.26	3.1e-06	6.9e-06
PBMC (Late)	Category 1 vs. Category 0	CD160+	1.31	5.5e-07	1.3e-06
PBMC (Late)	Category 1 vs. Category 0	CD161+	1.04	0.42	0.47
PBMC (Late)	Category 1 vs. Category 0	CD2+	1.02	1.1e-09	5.5e-09
PBMC (Late)	Category 1 vs. Category 0	CD25+	0.97	0.51	0.56
PBMC (Late)	Category 1 vs. Category 0	CD276+	1.48	4.4e-07	1.2e-06
PBMC (Late)	Category 1 vs. Category 0	CD28+	1.07	3.7e-05	6.8e-05
PBMC (Late)	Category 1 vs. Category 0	CD3+	1.02	0.0044	0.0058
PBMC (Late)	Category 1 vs. Category 0	CD30+	1.06	0.3	0.34
PBMC (Late)	Category 1 vs. Category 0	CD38+	1.17	1.2e-05	2.4e-05
PBMC (Late)	Category 1 vs. Category 0	CD4+	1.01	0.053	0.066
PBMC (Late)	Category 1 vs. Category 0	CD44+	1	0.3	0.34
PBMC (Late)	Category 1 vs. Category 0	CD45RA+	0.3	6.1e-08	1.8e-07
PBMC (Late)	Category 1 vs. Category 0	CD45RO+	1.09	8e-09	2.8e-08
PBMC (Late)	Category 1 vs. Category 0	CD49d+	1.14	1.6e-34	8.5e-33
PBMC (Late)	Category 1 vs. Category 0	CD57+	1.4	1.3e-10	7.5e-10
PBMC (Late)	Category 1 vs. Category 0	CD6+	1.04	7.6e-13	5.8e-12
PBMC (Late)	Category 1 vs. Category 0	CD62L+	1.06	1.1e-16	1.4e-15
PBMC (Late)	Category 1 vs. Category 0	CD69+	1.18	1.4e-05	2.6e-05
PBMC (Late)	Category 1 vs. Category 0	CD95+	1.06	2.4e-09	1.1e-08
PBMC (Late)	Category 1 vs. Category 0	CTLA-4+	0.97	0.74	0.77
PBMC (Late)	Category 1 vs. Category 0	CXCR3+	1.19	1.2e-05	2.4e-05
PBMC (Late)	Category 1 vs. Category 0	CXCR5+	1.19	0.00013	0.00022
PBMC (Late)	Category 1 vs. Category 0	GITR+	1.25	5.3e-08	1.6e-07
PBMC (Late)	Category 1 vs. Category 0	HLA-DR+	1.43	4.7e-13	5e-12
PBMC (Late)	Category 1 vs. Category 0	HLA-E+	0.91	0.025	0.032
PBMC (Late)	Category 1 vs. Category 0	HVEM+	1.14	5.2e-07	1.3e-06
PBMC (Late)	Category 1 vs. Category 0	IL-10R+	1.37	2.7e-09	1.1e-08
PBMC (Late)	Category 1 vs. Category 0	IL-15RA+	1.03	0.54	0.57
PBMC (Late)	Category 1 vs. Category 0	IL-21R+	1.13	1.9e-11	1.2e-10
PBMC (Late)	Category 1 vs. Category 0	IL-2RB+	0.66	7.2e-05	0.00013
PBMC (Late)	Category 1 vs. Category 0	IL-6RA+	0.95	0.21	0.26
PBMC (Late)	Category 1 vs. Category 0	IL12RB2+	1.36	1.7e-06	3.9e-06
PBMC (Late)	Category 1 vs. Category 0	KLRG1+	1.32	9.2e-22	1.6e-20
PBMC (Late)	Category 1 vs. Category 0	LAG-3+	0.98	0.82	0.82
PBMC (Late)	Category 1 vs. Category 0	LIGHT+	1.32	3.5e-07	9.7e-07
PBMC (Late)	Category 1 vs. Category 0	MICA/MICB+	1.34	0.0036	0.0049
PBMC (Late)	Category 1 vs. Category 0	OX40+	1.3	2e-08	6.6e-08
PBMC (Late)	Category 1 vs. Category 0	PD-1+	1.05	0.24	0.28
PBMC (Late)	Category 1 vs. Category 0	PD-L1+	1.23	0.00049	0.00074
PBMC (Late)	Category 1 vs. Category 0	PVR+	1.04	0.24	0.29
PBMC (Late)	Category 1 vs. Category 0	TGF-B R+	1.09	0.00093	0.0014
PBMC (Late)	Category 1 vs. Category 0	TIGIT+	1.16	0.00015	0.00024
PBMC (Late)	Category 1 vs. Category 0	TIM-3+	1.23	0.003	0.0042
PBMC (Late)	Category 2 vs. Category 0	2B4+	1.16	0.00081	0.0031
PBMC (Late)	Category 2 vs. Category 0	4-1BB+	0.6	0.076	0.12
PBMC (Late)	Category 2 vs. Category 0	BTLA+	1.3	0.0003	0.0014
PBMC (Late)	Category 2 vs. Category 0	CCR4+	1.17	0.0056	0.016
PBMC (Late)	Category 2 vs. Category 0	CCR5+	1.23	0.045	0.085
PBMC (Late)	Category 2 vs. Category 0	CCR6+	1.13	0.073	0.12
PBMC (Late)	Category 2 vs. Category 0	CCR7+	1.19	0.036	0.074
PBMC (Late)	Category 2 vs. Category 0	CD120b+	1.33	0.065	0.11
PBMC (Late)	Category 2 vs. Category 0	CD127+	1.25	3.5e-06	2.6e-05
PBMC (Late)	Category 2 vs. Category 0	CD154+	0.92	0.72	0.82
PBMC (Late)	Category 2 vs. Category 0	CD160+	0.64	0.073	0.12
PBMC (Late)	Category 2 vs. Category 0	CD161+	1.14	0.34	0.46
PBMC (Late)	Category 2 vs. Category 0	CD2+	1.03	0.0086	0.02
PBMC (Late)	Category 2 vs. Category 0	CD25+	0.98	0.95	1
PBMC (Late)	Category 2 vs. Category 0	CD276+	0.18	0.008	0.019
PBMC (Late)	Category 2 vs. Category 0	CD28+	1.15	0.0035	0.011
PBMC (Late)	Category 2 vs. Category 0	CD3+	1.06	0.0061	0.016
PBMC (Late)	Category 2 vs. Category 0	CD30+	1.08	0.7	0.82
PBMC (Late)	Category 2 vs. Category 0	CD38+	0.93	0.62	0.76
PBMC (Late)	Category 2 vs. Category 0	CD4+	1.03	0.0062	0.016
PBMC (Late)	Category 2 vs. Category 0	CD44+	1	1	1
PBMC (Late)	Category 2 vs. Category 0	CD45RA+	0.16	0.056	0.1
PBMC (Late)	Category 2 vs. Category 0	CD45RO+	1.34	4.3e-12	1.3e-10
PBMC (Late)	Category 2 vs. Category 0	CD49d+	1.25	7e-12	1.3e-10
PBMC (Late)	Category 2 vs. Category 0	CD57+	1.22	0.3	0.42
PBMC (Late)	Category 2 vs. Category 0	CD6+	1.08	4e-05	0.00023
PBMC (Late)	Category 2 vs. Category 0	CD62L+	1.03	0.24	0.34
PBMC (Late)	Category 2 vs. Category 0	CD69+	1.21	0.12	0.18
PBMC (Late)	Category 2 vs. Category 0	CD95+	1.23	7.3e-12	1.3e-10
PBMC (Late)	Category 2 vs. Category 0	CTLA-4+	1.09	0.88	0.96
PBMC (Late)	Category 2 vs. Category 0	CXCR3+	1.34	0.014	0.031
PBMC (Late)	Category 2 vs. Category 0	CXCR5+	1.16	0.35	0.47
PBMC (Late)	Category 2 vs. Category 0	GITR+	1.07	0.7	0.82
PBMC (Late)	Category 2 vs. Category 0	HLA-DR+	1.59	0.002	0.0071
PBMC (Late)	Category 2 vs. Category 0	HLA-E+	1.33	0.006	0.016
PBMC (Late)	Category 2 vs. Category 0	HVEM+	1.44	1.7e-07	1.5e-06
PBMC (Late)	Category 2 vs. Category 0	IL-10R+	0.73	0.2	0.29
PBMC (Late)	Category 2 vs. Category 0	IL-15RA+	1.23	0.15	0.22
PBMC (Late)	Category 2 vs. Category 0	IL-21R+	1.36	3.3e-09	4.3e-08
PBMC (Late)	Category 2 vs. Category 0	IL-2RB+	0.81	0.56	0.7
PBMC (Late)	Category 2 vs. Category 0	IL-6RA+	0.99	1	1
PBMC (Late)	Category 2 vs. Category 0	IL12RB2+	0.99	1	1
PBMC (Late)	Category 2 vs. Category 0	KLRG1+	1.43	6e-05	0.00032
PBMC (Late)	Category 2 vs. Category 0	LAG-3+	0.74	0.43	0.56
PBMC (Late)	Category 2 vs. Category 0	LIGHT+	1.61	0.0025	0.0082
PBMC (Late)	Category 2 vs. Category 0	MICA/MICB+	0.89	0.89	0.96
PBMC (Late)	Category 2 vs. Category 0	OX40+	0.96	0.88	0.96
PBMC (Late)	Category 2 vs. Category 0	PD-1+	1.57	9.6e-06	6.3e-05
PBMC (Late)	Category 2 vs. Category 0	PD-L1+	1.49	0.02	0.042
PBMC (Late)	Category 2 vs. Category 0	PVR+	1.58	1.8e-08	1.9e-07
PBMC (Late)	Category 2 vs. Category 0	TGF-B R+	1.29	0.00063	0.0026
PBMC (Late)	Category 2 vs. Category 0	TIGIT+	1.45	0.00054	0.0024
PBMC (Late)	Category 2 vs. Category 0	TIM-3+	0.48	0.041	0.081
PBMC (Late)	Category 3 vs. Category 0	2B4+	1.27	8.8e-05	0.00058
PBMC (Late)	Category 3 vs. Category 0	4-1BB+	0.64	0.33	0.46
PBMC (Late)	Category 3 vs. Category 0	BTLA+	1.45	0.0002	0.0011
PBMC (Late)	Category 3 vs. Category 0	CCR4+	1.32	0.00034	0.0015
PBMC (Late)	Category 3 vs. Category 0	CCR5+	2.01	1.9e-09	2.5e-08
PBMC (Late)	Category 3 vs. Category 0	CCR6+	1.2	0.056	0.11
PBMC (Late)	Category 3 vs. Category 0	CCR7+	1	1	1
PBMC (Late)	Category 3 vs. Category 0	CD120b+	1.72	0.0065	0.016
PBMC (Late)	Category 3 vs. Category 0	CD127+	1.28	0.00058	0.0022
PBMC (Late)	Category 3 vs. Category 0	CD154+	0.88	0.74	0.87
PBMC (Late)	Category 3 vs. Category 0	CD160+	0.69	0.33	0.46
PBMC (Late)	Category 3 vs. Category 0	CD161+	0.96	0.94	1
PBMC (Late)	Category 3 vs. Category 0	CD2+	1.03	0.1	0.18
PBMC (Late)	Category 3 vs. Category 0	CD25+	1.22	0.27	0.42
PBMC (Late)	Category 3 vs. Category 0	CD276+	0.19	0.098	0.18
PBMC (Late)	Category 3 vs. Category 0	CD28+	1.2	0.0082	0.019
PBMC (Late)	Category 3 vs. Category 0	CD3+	1.09	0.0057	0.014
PBMC (Late)	Category 3 vs. Category 0	CD30+	0.77	0.44	0.59
PBMC (Late)	Category 3 vs. Category 0	CD38+	1.04	0.91	1
PBMC (Late)	Category 3 vs. Category 0	CD4+	1.03	0.084	0.16
PBMC (Late)	Category 3 vs. Category 0	CD44+	1	1	1
PBMC (Late)	Category 3 vs. Category 0	CD45RA+	0.35	0.41	0.56
PBMC (Late)	Category 3 vs. Category 0	CD45RO+	1.46	1.8e-10	3.2e-09
PBMC (Late)	Category 3 vs. Category 0	CD49d+	1.25	2.1e-06	1.6e-05
PBMC (Late)	Category 3 vs. Category 0	CD57+	1.83	0.0049	0.013
PBMC (Late)	Category 3 vs. Category 0	CD6+	1.09	0.0025	0.0081
PBMC (Late)	Category 3 vs. Category 0	CD62L+	1.04	0.29	0.44
PBMC (Late)	Category 3 vs. Category 0	CD69+	1.1	0.66	0.8
PBMC (Late)	Category 3 vs. Category 0	CD95+	1.26	1.7e-07	1.5e-06
PBMC (Late)	Category 3 vs. Category 0	CTLA-4+	0.36	0.18	0.31
PBMC (Late)	Category 3 vs. Category 0	CXCR3+	1.61	0.003	0.0094
PBMC (Late)	Category 3 vs. Category 0	CXCR5+	2.54	1.5e-11	4e-10
PBMC (Late)	Category 3 vs. Category 0	GITR+	0.76	0.3	0.45
PBMC (Late)	Category 3 vs. Category 0	HLA-DR+	2.03	0.00024	0.0012
PBMC (Late)	Category 3 vs. Category 0	HLA-E+	1.14	0.47	0.6
PBMC (Late)	Category 3 vs. Category 0	HVEM+	1.27	0.039	0.079
PBMC (Late)	Category 3 vs. Category 0	IL-10R+	0.87	0.77	0.89
PBMC (Late)	Category 3 vs. Category 0	IL-15RA+	0.99	1	1
PBMC (Late)	Category 3 vs. Category 0	IL-21R+	1.32	0.00039	0.0016
PBMC (Late)	Category 3 vs. Category 0	IL-2RB+	0	0.017	0.038
PBMC (Late)	Category 3 vs. Category 0	IL-6RA+	1.11	0.62	0.77
PBMC (Late)	Category 3 vs. Category 0	IL12RB2+	0.75	0.59	0.75
PBMC (Late)	Category 3 vs. Category 0	KLRG1+	2.42	5e-20	2.6e-18
PBMC (Late)	Category 3 vs. Category 0	LAG-3+	1.06	1	1
PBMC (Late)	Category 3 vs. Category 0	LIGHT+	1.64	0.037	0.079
PBMC (Late)	Category 3 vs. Category 0	MICA/MICB+	0.27	0.25	0.4
PBMC (Late)	Category 3 vs. Category 0	OX40+	1.1	0.79	0.89
PBMC (Late)	Category 3 vs. Category 0	PD-1+	1.56	0.0039	0.011
PBMC (Late)	Category 3 vs. Category 0	PD-L1+	2.16	0.00014	0.00081
PBMC (Late)	Category 3 vs. Category 0	PVR+	1.45	0.0035	0.01
PBMC (Late)	Category 3 vs. Category 0	TGF-B R+	1.39	0.0015	0.0053
PBMC (Late)	Category 3 vs. Category 0	TIGIT+	2.03	5.3e-08	5.6e-07
PBMC (Late)	Category 3 vs. Category 0	TIM-3+	0.52	0.23	0.39
PBMC (Late)	Category 3.1 vs. Category 0	2B4+	1.27	0.0024	0.011
PBMC (Late)	Category 3.1 vs. Category 0	4-1BB+	0.52	0.33	0.51
PBMC (Late)	Category 3.1 vs. Category 0	BTLA+	1.44	0.0052	0.02
PBMC (Late)	Category 3.1 vs. Category 0	CCR4+	1.35	0.003	0.013
PBMC (Late)	Category 3.1 vs. Category 0	CCR5+	1.63	0.004	0.016
PBMC (Late)	Category 3.1 vs. Category 0	CCR6+	1.15	0.3	0.48
PBMC (Late)	Category 3.1 vs. Category 0	CCR7+	0.94	0.8	0.91
PBMC (Late)	Category 3.1 vs. Category 0	CD120b+	1.4	0.29	0.48
PBMC (Late)	Category 3.1 vs. Category 0	CD127+	1.28	0.0093	0.031
PBMC (Late)	Category 3.1 vs. Category 0	CD154+	0.95	1	1
PBMC (Late)	Category 3.1 vs. Category 0	CD160+	0.98	1	1
PBMC (Late)	Category 3.1 vs. Category 0	CD161+	0.86	0.69	0.82
PBMC (Late)	Category 3.1 vs. Category 0	CD2+	1.03	0.25	0.45
PBMC (Late)	Category 3.1 vs. Category 0	CD25+	0.83	0.55	0.76
PBMC (Late)	Category 3.1 vs. Category 0	CD276+	0	0.12	0.26
PBMC (Late)	Category 3.1 vs. Category 0	CD28+	1.18	0.068	0.17
PBMC (Late)	Category 3.1 vs. Category 0	CD3+	1.08	0.075	0.18
PBMC (Late)	Category 3.1 vs. Category 0	CD30+	0.8	0.66	0.81
PBMC (Late)	Category 3.1 vs. Category 0	CD38+	0.78	0.41	0.6
PBMC (Late)	Category 3.1 vs. Category 0	CD4+	1.03	0.22	0.42
PBMC (Late)	Category 3.1 vs. Category 0	CD44+	1	1	1
PBMC (Late)	Category 3.1 vs. Category 0	CD45RA+	0.57	0.84	0.91
PBMC (Late)	Category 3.1 vs. Category 0	CD45RO+	1.54	3.1e-09	5.6e-08
PBMC (Late)	Category 3.1 vs. Category 0	CD49d+	1.31	5.9e-06	5.2e-05
PBMC (Late)	Category 3.1 vs. Category 0	CD57+	1.85	0.03	0.08
PBMC (Late)	Category 3.1 vs. Category 0	CD6+	1.09	0.022	0.062
PBMC (Late)	Category 3.1 vs. Category 0	CD62L+	1.08	0.13	0.26
PBMC (Late)	Category 3.1 vs. Category 0	CD69+	0.86	0.67	0.81
PBMC (Late)	Category 3.1 vs. Category 0	CD95+	1.27	2.4e-05	0.00016
PBMC (Late)	Category 3.1 vs. Category 0	CTLA-4+	0.29	0.29	0.48
PBMC (Late)	Category 3.1 vs. Category 0	CXCR3+	1.23	0.44	0.64
PBMC (Late)	Category 3.1 vs. Category 0	CXCR5+	2.7	8.5e-09	1.1e-07
PBMC (Late)	Category 3.1 vs. Category 0	GITR+	0.58	0.15	0.29
PBMC (Late)	Category 3.1 vs. Category 0	HLA-DR+	2.11	0.0023	0.011
PBMC (Late)	Category 3.1 vs. Category 0	HLA-E+	1.24	0.34	0.51
PBMC (Late)	Category 3.1 vs. Category 0	HVEM+	1.4	0.015	0.045
PBMC (Late)	Category 3.1 vs. Category 0	IL-10R+	1	1	1
PBMC (Late)	Category 3.1 vs. Category 0	IL-15RA+	0.89	0.82	0.91
PBMC (Late)	Category 3.1 vs. Category 0	IL-21R+	1.56	1.2e-06	1.3e-05
PBMC (Late)	Category 3.1 vs. Category 0	IL-2RB+	0	0.077	0.18
PBMC (Late)	Category 3.1 vs. Category 0	IL-6RA+	0.87	0.67	0.81
PBMC (Late)	Category 3.1 vs. Category 0	IL12RB2+	0.41	0.26	0.46
PBMC (Late)	Category 3.1 vs. Category 0	KLRG1+	2.52	2e-14	1e-12
PBMC (Late)	Category 3.1 vs. Category 0	LAG-3+	0.58	0.59	0.78
PBMC (Late)	Category 3.1 vs. Category 0	LIGHT+	1.64	0.13	0.26
PBMC (Late)	Category 3.1 vs. Category 0	MICA/MICB+	0.44	0.61	0.79
PBMC (Late)	Category 3.1 vs. Category 0	OX40+	1.12	0.84	0.91
PBMC (Late)	Category 3.1 vs. Category 0	PD-1+	1.69	0.0056	0.02
PBMC (Late)	Category 3.1 vs. Category 0	PD-L1+	2.75	6.8e-06	5.2e-05
PBMC (Late)	Category 3.1 vs. Category 0	PVR+	1.51	0.011	0.035
PBMC (Late)	Category 3.1 vs. Category 0	TGF-B R+	1.55	0.00053	0.0031
PBMC (Late)	Category 3.1 vs. Category 0	TIGIT+	2.46	1.6e-09	4.3e-08
PBMC (Late)	Category 3.1 vs. Category 0	TIM-3+	0.64	0.56	0.76
PBMC (Late)	Category 4 vs. Category 0	2B4+	1.24	0.00015	0.0011
PBMC (Late)	Category 4 vs. Category 0	4-1BB+	0.81	0.62	0.76
PBMC (Late)	Category 4 vs. Category 0	BTLA+	1.38	0.00069	0.0033
PBMC (Late)	Category 4 vs. Category 0	CCR4+	1.26	0.002	0.0065
PBMC (Late)	Category 4 vs. Category 0	CCR5+	1.27	0.091	0.19
PBMC (Late)	Category 4 vs. Category 0	CCR6+	1.29	0.0025	0.0078
PBMC (Late)	Category 4 vs. Category 0	CCR7+	1.35	0.0035	0.0097
PBMC (Late)	Category 4 vs. Category 0	CD120b+	1.15	0.61	0.76
PBMC (Late)	Category 4 vs. Category 0	CD127+	1.3	6.5e-05	0.00069
PBMC (Late)	Category 4 vs. Category 0	CD154+	1.24	0.38	0.61
PBMC (Late)	Category 4 vs. Category 0	CD160+	0.65	0.22	0.41
PBMC (Late)	Category 4 vs. Category 0	CD161+	1.62	0.00093	0.0038
PBMC (Late)	Category 4 vs. Category 0	CD2+	1.03	0.066	0.14
PBMC (Late)	Category 4 vs. Category 0	CD25+	1.18	0.34	0.59
PBMC (Late)	Category 4 vs. Category 0	CD276+	0.65	0.5	0.68
PBMC (Late)	Category 4 vs. Category 0	CD28+	1.23	0.00055	0.0029
PBMC (Late)	Category 4 vs. Category 0	CD3+	1.09	0.0043	0.011
PBMC (Late)	Category 4 vs. Category 0	CD30+	1.07	0.86	0.96
PBMC (Late)	Category 4 vs. Category 0	CD38+	1.89	7.3e-08	3.8e-06
PBMC (Late)	Category 4 vs. Category 0	CD4+	1.03	0.054	0.13
PBMC (Late)	Category 4 vs. Category 0	CD44+	1	1	1
PBMC (Late)	Category 4 vs. Category 0	CD45RA+	0.29	0.3	0.52
PBMC (Late)	Category 4 vs. Category 0	CD45RO+	1.24	0.00027	0.0018
PBMC (Late)	Category 4 vs. Category 0	CD49d+	1.2	3.2e-05	0.00055
PBMC (Late)	Category 4 vs. Category 0	CD57+	1.55	0.048	0.12
PBMC (Late)	Category 4 vs. Category 0	CD6+	1.09	0.00088	0.0038
PBMC (Late)	Category 4 vs. Category 0	CD62L+	1.1	0.0031	0.0092
PBMC (Late)	Category 4 vs. Category 0	CD69+	1.79	8.2e-06	0.00022
PBMC (Late)	Category 4 vs. Category 0	CD95+	1.18	0.00011	0.00097
PBMC (Late)	Category 4 vs. Category 0	CTLA-4+	1.36	0.45	0.68
PBMC (Late)	Category 4 vs. Category 0	CXCR3+	1.51	0.006	0.015
PBMC (Late)	Category 4 vs. Category 0	CXCR5+	1.2	0.4	0.62
PBMC (Late)	Category 4 vs. Category 0	GITR+	0.9	0.69	0.81
PBMC (Late)	Category 4 vs. Category 0	HLA-DR+	1.16	0.6	0.76
PBMC (Late)	Category 4 vs. Category 0	HLA-E+	1.03	0.93	0.99
PBMC (Late)	Category 4 vs. Category 0	HVEM+	1.09	0.48	0.68
PBMC (Late)	Category 4 vs. Category 0	IL-10R+	1.03	1	1
PBMC (Late)	Category 4 vs. Category 0	IL-15RA+	1.16	0.49	0.68
PBMC (Late)	Category 4 vs. Category 0	IL-21R+	1.3	0.00035	0.0021
PBMC (Late)	Category 4 vs. Category 0	IL-2RB+	0.27	0.06	0.13
PBMC (Late)	Category 4 vs. Category 0	IL-6RA+	1.04	0.89	0.96
PBMC (Late)	Category 4 vs. Category 0	IL12RB2+	1.17	0.72	0.83
PBMC (Late)	Category 4 vs. Category 0	KLRG1+	1.47	0.0011	0.004
PBMC (Late)	Category 4 vs. Category 0	LAG-3+	1.34	0.48	0.68
PBMC (Late)	Category 4 vs. Category 0	LIGHT+	0.85	0.67	0.81
PBMC (Late)	Category 4 vs. Category 0	MICA/MICB+	0.23	0.17	0.31
PBMC (Late)	Category 4 vs. Category 0	OX40+	1.16	0.56	0.74
PBMC (Late)	Category 4 vs. Category 0	PD-1+	1.72	4.1e-05	0.00055
PBMC (Late)	Category 4 vs. Category 0	PD-L1+	0.95	0.97	1
PBMC (Late)	Category 4 vs. Category 0	PVR+	1.46	0.0011	0.004
PBMC (Late)	Category 4 vs. Category 0	TGF-B R+	1.18	0.13	0.26
PBMC (Late)	Category 4 vs. Category 0	TIGIT+	1.17	0.38	0.61
PBMC (Late)	Category 4 vs. Category 0	TIM-3+	1.1	0.89	0.96
PBMC (Late)	Category 2 vs. (Category 1-Category 2)	2B4+	1.07	0.11	0.21
PBMC (Late)	Category 2 vs. (Category 1-Category 2)	4-1BB+	0.55	0.048	0.13
PBMC (Late)	Category 2 vs. (Category 1-Category 2)	BTLA+	1.13	0.1	0.21
PBMC (Late)	Category 2 vs. (Category 1-Category 2)	CCR4+	1.09	0.15	0.28
PBMC (Late)	Category 2 vs. (Category 1-Category 2)	CCR5+	0.98	0.87	0.92
PBMC (Late)	Category 2 vs. (Category 1-Category 2)	CCR6+	0.9	0.11	0.21
PBMC (Late)	Category 2 vs. (Category 1-Category 2)	CCR7+	1.08	0.4	0.55
PBMC (Late)	Category 2 vs. (Category 1-Category 2)	CD120b+	1.13	0.49	0.6
PBMC (Late)	Category 2 vs. (Category 1-Category 2)	CD127+	1.22	8.8e-05	0.00076
PBMC (Late)	Category 2 vs. (Category 1-Category 2)	CD154+	0.71	0.073	0.16
PBMC (Late)	Category 2 vs. (Category 1-Category 2)	CD160+	0.46	0.0013	0.0062
PBMC (Late)	Category 2 vs. (Category 1-Category 2)	CD161+	1.11	0.47	0.6
PBMC (Late)	Category 2 vs. (Category 1-Category 2)	CD2+	1.01	0.21	0.35
PBMC (Late)	Category 2 vs. (Category 1-Category 2)	CD25+	1.01	1	1
PBMC (Late)	Category 2 vs. (Category 1-Category 2)	CD276+	0.11	0.00016	0.00095
PBMC (Late)	Category 2 vs. (Category 1-Category 2)	CD28+	1.09	0.086	0.19
PBMC (Late)	Category 2 vs. (Category 1-Category 2)	CD3+	1.04	0.036	0.1
PBMC (Late)	Category 2 vs. (Category 1-Category 2)	CD30+	1.02	0.97	0.99
PBMC (Late)	Category 2 vs. (Category 1-Category 2)	CD38+	0.78	0.055	0.14
PBMC (Late)	Category 2 vs. (Category 1-Category 2)	CD4+	1.03	0.013	0.044
PBMC (Late)	Category 2 vs. (Category 1-Category 2)	CD44+	na	na	na
PBMC (Late)	Category 2 vs. (Category 1-Category 2)	CD45RA+	0.51	0.78	0.86
PBMC (Late)	Category 2 vs. (Category 1-Category 2)	CD45RO+	1.26	2.4e-08	6.1e-07
PBMC (Late)	Category 2 vs. (Category 1-Category 2)	CD49d+	1.11	0.0001	0.00076
PBMC (Late)	Category 2 vs. (Category 1-Category 2)	CD57+	0.86	0.44	0.59
PBMC (Late)	Category 2 vs. (Category 1-Category 2)	CD6+	1.04	0.0092	0.034
PBMC (Late)	Category 2 vs. (Category 1-Category 2)	CD62L+	0.96	0.069	0.16
PBMC (Late)	Category 2 vs. (Category 1-Category 2)	CD69+	1.03	0.87	0.92
PBMC (Late)	Category 2 vs. (Category 1-Category 2)	CD95+	1.18	8.1e-09	4.2e-07
PBMC (Late)	Category 2 vs. (Category 1-Category 2)	CTLA-4+	1.14	0.76	0.86
PBMC (Late)	Category 2 vs. (Category 1-Category 2)	CXCR3+	1.14	0.3	0.45
PBMC (Late)	Category 2 vs. (Category 1-Category 2)	CXCR5+	0.97	0.9	0.93
PBMC (Late)	Category 2 vs. (Category 1-Category 2)	GITR+	0.84	0.24	0.38
PBMC (Late)	Category 2 vs. (Category 1-Category 2)	HLA-DR+	1.12	0.5	0.6
PBMC (Late)	Category 2 vs. (Category 1-Category 2)	HLA-E+	1.53	0.00015	0.00095
PBMC (Late)	Category 2 vs. (Category 1-Category 2)	HVEM+	1.31	0.00019	0.00099
PBMC (Late)	Category 2 vs. (Category 1-Category 2)	IL-10R+	0.51	0.003	0.013
PBMC (Late)	Category 2 vs. (Category 1-Category 2)	IL-15RA+	1.22	0.19	0.33
PBMC (Late)	Category 2 vs. (Category 1-Category 2)	IL-21R+	1.23	5.5e-05	0.00057
PBMC (Late)	Category 2 vs. (Category 1-Category 2)	IL-2RB+	1.26	0.58	0.69
PBMC (Late)	Category 2 vs. (Category 1-Category 2)	IL-6RA+	1.05	0.77	0.86
PBMC (Late)	Category 2 vs. (Category 1-Category 2)	IL12RB2+	0.71	0.18	0.33
PBMC (Late)	Category 2 vs. (Category 1-Category 2)	KLRG1+	1.09	0.37	0.52
PBMC (Late)	Category 2 vs. (Category 1-Category 2)	LAG-3+	0.74	0.46	0.59
PBMC (Late)	Category 2 vs. (Category 1-Category 2)	LIGHT+	1.25	0.2	0.33
PBMC (Late)	Category 2 vs. (Category 1-Category 2)	MICA/MICB+	0.64	0.31	0.45
PBMC (Late)	Category 2 vs. (Category 1-Category 2)	OX40+	0.71	0.063	0.16
PBMC (Late)	Category 2 vs. (Category 1-Category 2)	PD-1+	1.59	2.8e-05	0.00036
PBMC (Late)	Category 2 vs. (Category 1-Category 2)	PD-L1+	1.24	0.25	0.38
PBMC (Late)	Category 2 vs. (Category 1-Category 2)	PVR+	1.62	4.2e-08	7.3e-07
PBMC (Late)	Category 2 vs. (Category 1-Category 2)	TGF-B R+	1.21	0.015	0.047
PBMC (Late)	Category 2 vs. (Category 1-Category 2)	TIGIT+	1.29	0.025	0.078
PBMC (Late)	Category 2 vs. (Category 1-Category 2)	TIM-3+	0.37	0.0038	0.015
PBMC (Late)	Category 3 vs. (Category 3-Category 1)	2B4+	1.18	0.0046	0.027
PBMC (Late)	Category 3 vs. (Category 3-Category 1)	4-1BB+	0.61	0.28	0.4
PBMC (Late)	Category 3 vs. (Category 3-Category 1)	BTLA+	1.26	0.019	0.059
PBMC (Late)	Category 3 vs. (Category 3-Category 1)	CCR4+	1.23	0.0068	0.033
PBMC (Late)	Category 3 vs. (Category 3-Category 1)	CCR5+	1.64	2.4e-05	0.00021
PBMC (Late)	Category 3 vs. (Category 3-Category 1)	CCR6+	0.97	0.8	0.85
PBMC (Late)	Category 3 vs. (Category 3-Category 1)	CCR7+	0.9	0.44	0.55
PBMC (Late)	Category 3 vs. (Category 3-Category 1)	CD120b+	1.47	0.065	0.14
PBMC (Late)	Category 3 vs. (Category 3-Category 1)	CD127+	1.23	0.004	0.027
PBMC (Late)	Category 3 vs. (Category 3-Category 1)	CD154+	0.69	0.2	0.3
PBMC (Late)	Category 3 vs. (Category 3-Category 1)	CD160+	0.51	0.058	0.14
PBMC (Late)	Category 3 vs. (Category 3-Category 1)	CD161+	0.92	0.8	0.85
PBMC (Late)	Category 3 vs. (Category 3-Category 1)	CD2+	1.01	0.58	0.65
PBMC (Late)	Category 3 vs. (Category 3-Category 1)	CD25+	1.28	0.19	0.3
PBMC (Late)	Category 3 vs. (Category 3-Category 1)	CD276+	0.12	0.018	0.058
PBMC (Late)	Category 3 vs. (Category 3-Category 1)	CD28+	1.13	0.068	0.14
PBMC (Late)	Category 3 vs. (Category 3-Category 1)	CD3+	1.07	0.017	0.058
PBMC (Late)	Category 3 vs. (Category 3-Category 1)	CD30+	0.72	0.32	0.43
PBMC (Late)	Category 3 vs. (Category 3-Category 1)	CD38+	0.88	0.54	0.63
PBMC (Late)	Category 3 vs. (Category 3-Category 1)	CD4+	1.03	0.14	0.24
PBMC (Late)	Category 3 vs. (Category 3-Category 1)	CD44+	na	na	na
PBMC (Late)	Category 3 vs. (Category 3-Category 1)	CD45RA+	1.17	1	1
PBMC (Late)	Category 3 vs. (Category 3-Category 1)	CD45RO+	1.36	4.6e-08	8e-07
PBMC (Late)	Category 3 vs. (Category 3-Category 1)	CD49d+	1.1	0.0078	0.033
PBMC (Late)	Category 3 vs. (Category 3-Category 1)	CD57+	1.33	0.22	0.31
PBMC (Late)	Category 3 vs. (Category 3-Category 1)	CD6+	1.05	0.041	0.11
PBMC (Late)	Category 3 vs. (Category 3-Category 1)	CD62L+	0.98	0.51	0.62
PBMC (Late)	Category 3 vs. (Category 3-Category 1)	CD69+	0.93	0.78	0.85
PBMC (Late)	Category 3 vs. (Category 3-Category 1)	CD95+	1.2	8.4e-06	8.8e-05
PBMC (Late)	Category 3 vs. (Category 3-Category 1)	CTLA-4+	0.36	0.19	0.3
PBMC (Late)	Category 3 vs. (Category 3-Category 1)	CXCR3+	1.37	0.055	0.14
PBMC (Late)	Category 3 vs. (Category 3-Category 1)	CXCR5+	2.27	1.7e-08	4.5e-07
PBMC (Late)	Category 3 vs. (Category 3-Category 1)	GITR+	0.6	0.036	0.098
PBMC (Late)	Category 3 vs. (Category 3-Category 1)	HLA-DR+	1.45	0.068	0.14
PBMC (Late)	Category 3 vs. (Category 3-Category 1)	HLA-E+	1.27	0.2	0.3
PBMC (Late)	Category 3 vs. (Category 3-Category 1)	HVEM+	1.12	0.34	0.45
PBMC (Late)	Category 3 vs. (Category 3-Category 1)	IL-10R+	0.63	0.15	0.26
PBMC (Late)	Category 3 vs. (Category 3-Category 1)	IL-15RA+	0.96	0.94	0.98
PBMC (Late)	Category 3 vs. (Category 3-Category 1)	IL-21R+	1.18	0.031	0.09
PBMC (Late)	Category 3 vs. (Category 3-Category 1)	IL-2RB+	0	0.06	0.14
PBMC (Late)	Category 3 vs. (Category 3-Category 1)	IL-6RA+	1.18	0.42	0.54
PBMC (Late)	Category 3 vs. (Category 3-Category 1)	IL12RB2+	0.54	0.15	0.26
PBMC (Late)	Category 3 vs. (Category 3-Category 1)	KLRG1+	1.91	2e-11	1.1e-09
PBMC (Late)	Category 3 vs. (Category 3-Category 1)	LAG-3+	1.09	1	1
PBMC (Late)	Category 3 vs. (Category 3-Category 1)	LIGHT+	1.26	0.39	0.5
PBMC (Late)	Category 3 vs. (Category 3-Category 1)	MICA/MICB+	0.2	0.11	0.2
PBMC (Late)	Category 3 vs. (Category 3-Category 1)	OX40+	0.84	0.53	0.62
PBMC (Late)	Category 3 vs. (Category 3-Category 1)	PD-1+	1.52	0.0083	0.033
PBMC (Late)	Category 3 vs. (Category 3-Category 1)	PD-L1+	1.83	0.0044	0.027
PBMC (Late)	Category 3 vs. (Category 3-Category 1)	PVR+	1.42	0.0071	0.033
PBMC (Late)	Category 3 vs. (Category 3-Category 1)	TGF-B R+	1.3	0.014	0.05
PBMC (Late)	Category 3 vs. (Category 3-Category 1)	TIGIT+	1.83	7.5e-06	8.8e-05
PBMC (Late)	Category 3 vs. (Category 3-Category 1)	TIM-3+	0.41	0.085	0.16
PBMC (Late)	Category 3.1 vs. (Category 1-Category 3.1)	2B4+	1.17	0.031	0.11
PBMC (Late)	Category 3.1 vs. (Category 1-Category 3.1)	4-1BB+	0.5	0.3	0.51
PBMC (Late)	Category 3.1 vs. (Category 1-Category 3.1)	BTLA+	1.25	0.09	0.26
PBMC (Late)	Category 3.1 vs. (Category 1-Category 3.1)	CCR4+	1.25	0.023	0.1
PBMC (Late)	Category 3.1 vs. (Category 1-Category 3.1)	CCR5+	1.31	0.12	0.3
PBMC (Late)	Category 3.1 vs. (Category 1-Category 3.1)	CCR6+	0.93	0.57	0.73
PBMC (Late)	Category 3.1 vs. (Category 1-Category 3.1)	CCR7+	0.84	0.35	0.54
PBMC (Late)	Category 3.1 vs. (Category 1-Category 3.1)	CD120b+	1.18	0.67	0.77
PBMC (Late)	Category 3.1 vs. (Category 1-Category 3.1)	CD127+	1.22	0.032	0.11
PBMC (Late)	Category 3.1 vs. (Category 1-Category 3.1)	CD154+	0.75	0.48	0.68
PBMC (Late)	Category 3.1 vs. (Category 1-Category 3.1)	CD160+	0.74	0.51	0.7
PBMC (Late)	Category 3.1 vs. (Category 1-Category 3.1)	CD161+	0.83	0.59	0.73
PBMC (Late)	Category 3.1 vs. (Category 1-Category 3.1)	CD2+	1.01	0.85	0.9
PBMC (Late)	Category 3.1 vs. (Category 1-Category 3.1)	CD25+	0.84	0.62	0.73
PBMC (Late)	Category 3.1 vs. (Category 1-Category 3.1)	CD276+	0	0.041	0.13
PBMC (Late)	Category 3.1 vs. (Category 1-Category 3.1)	CD28+	1.11	0.25	0.47
PBMC (Late)	Category 3.1 vs. (Category 1-Category 3.1)	CD3+	1.06	0.15	0.33
PBMC (Late)	Category 3.1 vs. (Category 1-Category 3.1)	CD30+	0.75	0.54	0.71
PBMC (Late)	Category 3.1 vs. (Category 1-Category 3.1)	CD38+	0.66	0.13	0.3
PBMC (Late)	Category 3.1 vs. (Category 1-Category 3.1)	CD4+	1.03	0.31	0.51
PBMC (Late)	Category 3.1 vs. (Category 1-Category 3.1)	CD44+	na	na	na
PBMC (Late)	Category 3.1 vs. (Category 1-Category 3.1)	CD45RA+	1.94	1	1
PBMC (Late)	Category 3.1 vs. (Category 1-Category 3.1)	CD45RO+	1.44	1.8e-07	3.9e-06
PBMC (Late)	Category 3.1 vs. (Category 1-Category 3.1)	CD49d+	1.15	0.0019	0.012
PBMC (Late)	Category 3.1 vs. (Category 1-Category 3.1)	CD57+	1.33	0.35	0.54
PBMC (Late)	Category 3.1 vs. (Category 1-Category 3.1)	CD6+	1.04	0.14	0.32
PBMC (Late)	Category 3.1 vs. (Category 1-Category 3.1)	CD62L+	1.01	0.89	0.93
PBMC (Late)	Category 3.1 vs. (Category 1-Category 3.1)	CD69+	0.73	0.26	0.49
PBMC (Late)	Category 3.1 vs. (Category 1-Category 3.1)	CD95+	1.2	0.00032	0.0024
PBMC (Late)	Category 3.1 vs. (Category 1-Category 3.1)	CTLA-4+	0.3	0.3	0.51
PBMC (Late)	Category 3.1 vs. (Category 1-Category 3.1)	CXCR3+	1.04	0.99	1
PBMC (Late)	Category 3.1 vs. (Category 1-Category 3.1)	CXCR5+	2.36	1.4e-06	1.8e-05
PBMC (Late)	Category 3.1 vs. (Category 1-Category 3.1)	GITR+	0.46	0.026	0.1
PBMC (Late)	Category 3.1 vs. (Category 1-Category 3.1)	HLA-DR+	1.5	0.12	0.3
PBMC (Late)	Category 3.1 vs. (Category 1-Category 3.1)	HLA-E+	1.37	0.16	0.33
PBMC (Late)	Category 3.1 vs. (Category 1-Category 3.1)	HVEM+	1.24	0.12	0.3
PBMC (Late)	Category 3.1 vs. (Category 1-Category 3.1)	IL-10R+	0.72	0.46	0.66
PBMC (Late)	Category 3.1 vs. (Category 1-Category 3.1)	IL-15RA+	0.86	0.74	0.82
PBMC (Late)	Category 3.1 vs. (Category 1-Category 3.1)	IL-21R+	1.4	0.00013	0.0014
PBMC (Late)	Category 3.1 vs. (Category 1-Category 3.1)	IL-2RB+	0	0.18	0.36
PBMC (Late)	Category 3.1 vs. (Category 1-Category 3.1)	IL-6RA+	0.91	0.83	0.9
PBMC (Late)	Category 3.1 vs. (Category 1-Category 3.1)	IL12RB2+	0.29	0.085	0.26
PBMC (Late)	Category 3.1 vs. (Category 1-Category 3.1)	KLRG1+	1.96	1.6e-08	8.6e-07
PBMC (Late)	Category 3.1 vs. (Category 1-Category 3.1)	LAG-3+	0.58	0.62	0.73
PBMC (Late)	Category 3.1 vs. (Category 1-Category 3.1)	LIGHT+	1.24	0.56	0.73
PBMC (Late)	Category 3.1 vs. (Category 1-Category 3.1)	MICA/MICB+	0.33	0.37	0.55
PBMC (Late)	Category 3.1 vs. (Category 1-Category 3.1)	OX40+	0.86	0.71	0.8
PBMC (Late)	Category 3.1 vs. (Category 1-Category 3.1)	PD-1+	1.64	0.011	0.055
PBMC (Late)	Category 3.1 vs. (Category 1-Category 3.1)	PD-L1+	2.33	0.0003	0.0024
PBMC (Late)	Category 3.1 vs. (Category 1-Category 3.1)	PVR+	1.47	0.019	0.091
PBMC (Late)	Category 3.1 vs. (Category 1-Category 3.1)	TGF-B R+	1.44	0.0038	0.022
PBMC (Late)	Category 3.1 vs. (Category 1-Category 3.1)	TIGIT+	2.21	2.2e-07	3.9e-06
PBMC (Late)	Category 3.1 vs. (Category 1-Category 3.1)	TIM-3+	0.51	0.31	0.51
PBMC (Late)	Category 4 vs. (Category 1-Category 2-Category4)	2B4+	1.16	0.0065	0.034
PBMC (Late)	Category 4 vs. (Category 1-Category 2-Category4)	4-1BB+	0.74	0.45	0.66
PBMC (Late)	Category 4 vs. (Category 1-Category 2-Category4)	BTLA+	1.22	0.04	0.12
PBMC (Late)	Category 4 vs. (Category 1-Category 2-Category4)	CCR4+	1.18	0.024	0.084
PBMC (Late)	Category 4 vs. (Category 1-Category 2-Category4)	CCR5+	1.01	1	1
PBMC (Late)	Category 4 vs. (Category 1-Category 2-Category4)	CCR6+	1.03	0.72	0.87
PBMC (Late)	Category 4 vs. (Category 1-Category 2-Category4)	CCR7+	1.25	0.038	0.12
PBMC (Late)	Category 4 vs. (Category 1-Category 2-Category4)	CD120b+	0.97	1	1
PBMC (Late)	Category 4 vs. (Category 1-Category 2-Category4)	CD127+	1.28	0.00019	0.0033
PBMC (Late)	Category 4 vs. (Category 1-Category 2-Category4)	CD154+	0.95	0.89	1
PBMC (Late)	Category 4 vs. (Category 1-Category 2-Category4)	CD160+	0.46	0.014	0.061
PBMC (Late)	Category 4 vs. (Category 1-Category 2-Category4)	CD161+	1.65	0.0011	0.0098
PBMC (Late)	Category 4 vs. (Category 1-Category 2-Category4)	CD2+	1.01	0.43	0.66
PBMC (Late)	Category 4 vs. (Category 1-Category 2-Category4)	CD25+	1.23	0.25	0.47
PBMC (Late)	Category 4 vs. (Category 1-Category 2-Category4)	CD276+	0.38	0.061	0.16
PBMC (Late)	Category 4 vs. (Category 1-Category 2-Category4)	CD28+	1.18	0.0058	0.034
PBMC (Late)	Category 4 vs. (Category 1-Category 2-Category4)	CD3+	1.07	0.01	0.048
PBMC (Late)	Category 4 vs. (Category 1-Category 2-Category4)	CD30+	1.02	1	1
PBMC (Late)	Category 4 vs. (Category 1-Category 2-Category4)	CD38+	1.64	5.3e-05	0.0014
PBMC (Late)	Category 4 vs. (Category 1-Category 2-Category4)	CD4+	1.03	0.07	0.17
PBMC (Late)	Category 4 vs. (Category 1-Category 2-Category4)	CD44+	na	na	na
PBMC (Late)	Category 4 vs. (Category 1-Category 2-Category4)	CD45RA+	0.92	1	1
PBMC (Late)	Category 4 vs. (Category 1-Category 2-Category4)	CD45RO+	1.18	0.0042	0.027
PBMC (Late)	Category 4 vs. (Category 1-Category 2-Category4)	CD49d+	1.07	0.06	0.16
PBMC (Late)	Category 4 vs. (Category 1-Category 2-Category4)	CD57+	1.1	0.75	0.89
PBMC (Late)	Category 4 vs. (Category 1-Category 2-Category4)	CD6+	1.05	0.016	0.061
PBMC (Late)	Category 4 vs. (Category 1-Category 2-Category4)	CD62L+	1.03	0.24	0.47
PBMC (Late)	Category 4 vs. (Category 1-Category 2-Category4)	CD69+	1.58	0.00081	0.0084
PBMC (Late)	Category 4 vs. (Category 1-Category 2-Category4)	CD95+	1.14	0.0015	0.011
PBMC (Late)	Category 4 vs. (Category 1-Category 2-Category4)	CTLA-4+	1.48	0.35	0.56
PBMC (Late)	Category 4 vs. (Category 1-Category 2-Category4)	CXCR3+	1.32	0.081	0.19
PBMC (Late)	Category 4 vs. (Category 1-Category 2-Category4)	CXCR5+	1	1	1
PBMC (Late)	Category 4 vs. (Category 1-Category 2-Category4)	GITR+	0.7	0.086	0.19
PBMC (Late)	Category 4 vs. (Category 1-Category 2-Category4)	HLA-DR+	0.82	0.44	0.66
PBMC (Late)	Category 4 vs. (Category 1-Category 2-Category4)	HLA-E+	1.2	0.31	0.55
PBMC (Late)	Category 4 vs. (Category 1-Category 2-Category4)	HVEM+	0.99	0.99	1
PBMC (Late)	Category 4 vs. (Category 1-Category 2-Category4)	IL-10R+	0.7	0.2	0.42
PBMC (Late)	Category 4 vs. (Category 1-Category 2-Category4)	IL-15RA+	1.16	0.5	0.69
PBMC (Late)	Category 4 vs. (Category 1-Category 2-Category4)	IL-21R+	1.19	0.017	0.061
PBMC (Late)	Category 4 vs. (Category 1-Category 2-Category4)	IL-2RB+	0.4	0.27	0.5
PBMC (Late)	Category 4 vs. (Category 1-Category 2-Category4)	IL-6RA+	1.11	0.62	0.78
PBMC (Late)	Category 4 vs. (Category 1-Category 2-Category4)	IL12RB2+	0.82	0.6	0.78
PBMC (Late)	Category 4 vs. (Category 1-Category 2-Category4)	KLRG1+	1.13	0.32	0.55
PBMC (Late)	Category 4 vs. (Category 1-Category 2-Category4)	LAG-3+	1.37	0.47	0.66
PBMC (Late)	Category 4 vs. (Category 1-Category 2-Category4)	LIGHT+	0.64	0.16	0.34
PBMC (Late)	Category 4 vs. (Category 1-Category 2-Category4)	MICA/MICB+	0.16	0.051	0.15
PBMC (Late)	Category 4 vs. (Category 1-Category 2-Category4)	OX40+	0.86	0.53	0.71
PBMC (Late)	Category 4 vs. (Category 1-Category 2-Category4)	PD-1+	1.83	1.6e-05	0.00082
PBMC (Late)	Category 4 vs. (Category 1-Category 2-Category4)	PD-L1+	0.78	0.47	0.66
PBMC (Late)	Category 4 vs. (Category 1-Category 2-Category4)	PVR+	1.54	0.00036	0.0047
PBMC (Late)	Category 4 vs. (Category 1-Category 2-Category4)	TGF-B R+	1.11	0.35	0.56
PBMC (Late)	Category 4 vs. (Category 1-Category 2-Category4)	TIGIT+	1.04	0.87	1
PBMC (Late)	Category 4 vs. (Category 1-Category 2-Category4)	TIM-3+	0.83	0.64	0.8
PBMC (Late)	Category 3.1 vs. (Category 2-Category 3.1)	2B4+	1.14	0.11	0.36
PBMC (Late)	Category 3.1 vs. (Category 2-Category 3.1)	4-1BB+	0.83	1	1
PBMC (Late)	Category 3.1 vs. (Category 2-Category 3.1)	BTLA+	1.16	0.34	0.68
PBMC (Late)	Category 3.1 vs. (Category 2-Category 3.1)	CCR4+	1.23	0.077	0.32
PBMC (Late)	Category 3.1 vs. (Category 2-Category 3.1)	CCR5+	1.52	0.05	0.31
PBMC (Late)	Category 3.1 vs. (Category 2-Category 3.1)	CCR6+	1.03	0.95	1
PBMC (Late)	Category 3.1 vs. (Category 2-Category 3.1)	CCR7+	0.73	0.11	0.36
PBMC (Late)	Category 3.1 vs. (Category 2-Category 3.1)	CD120b+	1.07	0.98	1
PBMC (Late)	Category 3.1 vs. (Category 2-Category 3.1)	CD127+	1.02	0.91	1
PBMC (Late)	Category 3.1 vs. (Category 2-Category 3.1)	CD154+	1.05	1	1
PBMC (Late)	Category 3.1 vs. (Category 2-Category 3.1)	CD160+	1.94	0.27	0.59
PBMC (Late)	Category 3.1 vs. (Category 2-Category 3.1)	CD161+	0.69	0.28	0.59
PBMC (Late)	Category 3.1 vs. (Category 2-Category 3.1)	CD2+	na	na	na
PBMC (Late)	Category 3.1 vs. (Category 2-Category 3.1)	CD25+	0.79	0.53	0.92
PBMC (Late)	Category 3.1 vs. (Category 2-Category 3.1)	CD276+	0	0.91	1
PBMC (Late)	Category 3.1 vs. (Category 2-Category 3.1)	CD28+	1.04	0.77	1
PBMC (Late)	Category 3.1 vs. (Category 2-Category 3.1)	CD3+	1.02	0.66	1
PBMC (Late)	Category 3.1 vs. (Category 2-Category 3.1)	CD30+	0.67	0.42	0.82
PBMC (Late)	Category 3.1 vs. (Category 2-Category 3.1)	CD38+	0.79	0.53	0.92
PBMC (Late)	Category 3.1 vs. (Category 2-Category 3.1)	CD4+	na	na	na
PBMC (Late)	Category 3.1 vs. (Category 2-Category 3.1)	CD44+	na	na	na
PBMC (Late)	Category 3.1 vs. (Category 2-Category 3.1)	CD45RA+	inf	0.63	1
PBMC (Late)	Category 3.1 vs. (Category 2-Category 3.1)	CD45RO+	1.23	0.00045	0.0056
PBMC (Late)	Category 3.1 vs. (Category 2-Category 3.1)	CD49d+	1.07	0.055	0.31
PBMC (Late)	Category 3.1 vs. (Category 2-Category 3.1)	CD57+	1.91	0.09	0.35
PBMC (Late)	Category 3.1 vs. (Category 2-Category 3.1)	CD6+	1.01	0.91	1
PBMC (Late)	Category 3.1 vs. (Category 2-Category 3.1)	CD62L+	1.06	0.26	0.59
PBMC (Late)	Category 3.1 vs. (Category 2-Category 3.1)	CD69+	0.64	0.15	0.45
PBMC (Late)	Category 3.1 vs. (Category 2-Category 3.1)	CD95+	1.05	0.16	0.45
PBMC (Late)	Category 3.1 vs. (Category 2-Category 3.1)	CTLA-4+	0.21	0.16	0.45
PBMC (Late)	Category 3.1 vs. (Category 2-Category 3.1)	CXCR3+	0.89	0.76	1
PBMC (Late)	Category 3.1 vs. (Category 2-Category 3.1)	CXCR5+	5	6e-09	1.5e-07
PBMC (Late)	Category 3.1 vs. (Category 2-Category 3.1)	GITR+	0.46	0.05	0.31
PBMC (Late)	Category 3.1 vs. (Category 2-Category 3.1)	HLA-DR+	1.54	0.19	0.47
PBMC (Late)	Category 3.1 vs. (Category 2-Category 3.1)	HLA-E+	0.91	0.78	1
PBMC (Late)	Category 3.1 vs. (Category 2-Category 3.1)	HVEM+	0.96	0.86	1
PBMC (Late)	Category 3.1 vs. (Category 2-Category 3.1)	IL-10R+	1.59	0.46	0.86
PBMC (Late)	Category 3.1 vs. (Category 2-Category 3.1)	IL-15RA+	0.66	0.25	0.59
PBMC (Late)	Category 3.1 vs. (Category 2-Category 3.1)	IL-21R+	1.22	0.029	0.24
PBMC (Late)	Category 3.1 vs. (Category 2-Category 3.1)	IL-2RB+	0	0.071	0.32
PBMC (Late)	Category 3.1 vs. (Category 2-Category 3.1)	IL-6RA+	0.83	0.64	1
PBMC (Late)	Category 3.1 vs. (Category 2-Category 3.1)	IL12RB2+	0.33	0.19	0.47
PBMC (Late)	Category 3.1 vs. (Category 2-Category 3.1)	KLRG1+	2.55	3.4e-09	1.5e-07
PBMC (Late)	Category 3.1 vs. (Category 2-Category 3.1)	LAG-3+	0.71	0.96	1
PBMC (Late)	Category 3.1 vs. (Category 2-Category 3.1)	LIGHT+	1.02	1	1
PBMC (Late)	Category 3.1 vs. (Category 2-Category 3.1)	MICA/MICB+	0.42	0.67	1
PBMC (Late)	Category 3.1 vs. (Category 2-Category 3.1)	OX40+	1.25	0.69	1
PBMC (Late)	Category 3.1 vs. (Category 2-Category 3.1)	PD-1+	1.11	0.71	1
PBMC (Late)	Category 3.1 vs. (Category 2-Category 3.1)	PD-L1+	2.81	0.0014	0.014
PBMC (Late)	Category 3.1 vs. (Category 2-Category 3.1)	PVR+	0.94	0.79	1
PBMC (Late)	Category 3.1 vs. (Category 2-Category 3.1)	TGF-B R+	1.31	0.066	0.32
PBMC (Late)	Category 3.1 vs. (Category 2-Category 3.1)	TIGIT+	2.36	1.5e-05	0.00026
PBMC (Late)	Category 3.1 vs. (Category 2-Category 3.1)	TIM-3+	1.5	0.86	1
PBMC (Late)	Category 3.1 vs. Category 3.2	2B4+	1	1	1
PBMC (Late)	Category 3.1 vs. Category 3.2	4-1BB+	0.63	0.87	1
PBMC (Late)	Category 3.1 vs. Category 3.2	BTLA+	0.98	1	1
PBMC (Late)	Category 3.1 vs. Category 3.2	CCR4+	1.05	0.87	1
PBMC (Late)	Category 3.1 vs. Category 3.2	CCR5+	0.63	0.024	0.22
PBMC (Late)	Category 3.1 vs. Category 3.2	CCR6+	0.89	0.65	1
PBMC (Late)	Category 3.1 vs. Category 3.2	CCR7+	0.85	0.67	1
PBMC (Late)	Category 3.1 vs. Category 3.2	CD120b+	0.63	0.29	0.82
PBMC (Late)	Category 3.1 vs. Category 3.2	CD127+	0.99	1	1
PBMC (Late)	Category 3.1 vs. Category 3.2	CD154+	1.26	0.93	1
PBMC (Late)	Category 3.1 vs. Category 3.2	CD160+	4.4	0.23	0.82
PBMC (Late)	Category 3.1 vs. Category 3.2	CD161+	0.77	0.69	1
PBMC (Late)	Category 3.1 vs. Category 3.2	CD2+	na	na	na
PBMC (Late)	Category 3.1 vs. Category 3.2	CD25+	0.44	0.019	0.22
PBMC (Late)	Category 3.1 vs. Category 3.2	CD276+	0	0.81	1
PBMC (Late)	Category 3.1 vs. Category 3.2	CD28+	0.96	0.89	1
PBMC (Late)	Category 3.1 vs. Category 3.2	CD3+	0.97	0.69	1
PBMC (Late)	Category 3.1 vs. Category 3.2	CD30+	1.1	1	1
PBMC (Late)	Category 3.1 vs. Category 3.2	CD38+	0.54	0.11	0.6
PBMC (Late)	Category 3.1 vs. Category 3.2	CD4+	na	na	na
PBMC (Late)	Category 3.1 vs. Category 3.2	CD44+	na	na	na
PBMC (Late)	Category 3.1 vs. Category 3.2	CD45RA+	inf	1	1
PBMC (Late)	Category 3.1 vs. Category 3.2	CD45RO+	1.17	0.01	0.22
PBMC (Late)	Category 3.1 vs. Category 3.2	CD49d+	1.13	0.016	0.22
PBMC (Late)	Category 3.1 vs. Category 3.2	CD57+	1.02	1	1
PBMC (Late)	Category 3.1 vs. Category 3.2	CD6+	na	na	na
PBMC (Late)	Category 3.1 vs. Category 3.2	CD62L+	1.09	0.26	0.82
PBMC (Late)	Category 3.1 vs. Category 3.2	CD69+	0.58	0.18	0.74
PBMC (Late)	Category 3.1 vs. Category 3.2	CD95+	1.02	0.81	1
PBMC (Late)	Category 3.1 vs. Category 3.2	CTLA-4+	0.63	1	1
PBMC (Late)	Category 3.1 vs. Category 3.2	CXCR3+	0.56	0.066	0.45
PBMC (Late)	Category 3.1 vs. Category 3.2	CXCR5+	1.17	0.66	1
PBMC (Late)	Category 3.1 vs. Category 3.2	GITR+	0.55	0.33	0.83
PBMC (Late)	Category 3.1 vs. Category 3.2	HLA-DR+	1.12	0.94	1
PBMC (Late)	Category 3.1 vs. Category 3.2	HLA-E+	1.26	0.64	1
PBMC (Late)	Category 3.1 vs. Category 3.2	HVEM+	1.33	0.25	0.82
PBMC (Late)	Category 3.1 vs. Category 3.2	IL-10R+	1.47	0.81	1
PBMC (Late)	Category 3.1 vs. Category 3.2	IL-15RA+	0.79	0.77	1
PBMC (Late)	Category 3.1 vs. Category 3.2	IL-21R+	1.66	0.00043	0.02
PBMC (Late)	Category 3.1 vs. Category 3.2	IL-2RB+	na	na	na
PBMC (Late)	Category 3.1 vs. Category 3.2	IL-6RA+	0.58	0.16	0.71
PBMC (Late)	Category 3.1 vs. Category 3.2	IL12RB2+	0.31	0.31	0.82
PBMC (Late)	Category 3.1 vs. Category 3.2	KLRG1+	1.12	0.56	1
PBMC (Late)	Category 3.1 vs. Category 3.2	LAG-3+	0.31	0.31	0.82
PBMC (Late)	Category 3.1 vs. Category 3.2	LIGHT+	0.99	1	1
PBMC (Late)	Category 3.1 vs. Category 3.2	MICA/MICB+	inf	1	1
PBMC (Late)	Category 3.1 vs. Category 3.2	OX40+	1.05	1	1
PBMC (Late)	Category 3.1 vs. Category 3.2	PD-1+	1.26	0.56	1
PBMC (Late)	Category 3.1 vs. Category 3.2	PD-L1+	2.26	0.11	0.6
PBMC (Late)	Category 3.1 vs. Category 3.2	PVR+	1.11	0.8	1
PBMC (Late)	Category 3.1 vs. Category 3.2	TGF-B R+	1.36	0.16	0.71
PBMC (Late)	Category 3.1 vs. Category 3.2	TIGIT+	1.83	0.027	0.22
PBMC (Late)	Category 3.1 vs. Category 3.2	TIM-3+	1.89	0.96	1
Lymph node	Category 1 vs. Category 0	2B4+	1.25	8.7e-52	5.2e-51	1.14	7.1e-15	1.1e-14
Lymph node	Category 1 vs. Category 0	4-1BB+	1.11	0.00097	0.0013	0.79	5.8e-60	1.8e-59
Lymph node	Category 1 vs. Category 0	BTLA+	1.25	1.1e-35	3.6e-35	1.01	0.5	0.5
Lymph node	Category 1 vs. Category 0	CCR4+	1.16	1e-18	2.3e-18	0.98	0.39	0.39
Lymph node	Category 1 vs. Category 0	CCR5+	1.71	2e-139	1e-137	1.26	5.8e-38	1.2e-37
Lymph node	Category 1 vs. Category 0	CCR6+	1.08	5.6e-12	9.6e-12	1.08	2.1e-05	2.6e-05
Lymph node	Category 1 vs. Category 0	CCR7+	1.21	2.9e-16	5.7e-16	0.92	2.2e-09	3.1e-09
Lymph node	Category 1 vs. Category 0	CD120b+	1.12	0.004	0.0049	0.77	1.9e-69	6.4e-69
Lymph node	Category 1 vs. Category 0	CD127+	1.51	5.1e-125	9e-124	1.3	6.5e-50	1.6e-49
Lymph node	Category 1 vs. Category 0	CD154+	1.25	1.8e-11	3e-11	0.87	1.7e-24	3.2e-24
Lymph node	Category 1 vs. Category 0	CD160+	1.11	0.00037	0.0005	0.85	3.5e-29	6.9e-29
Lymph node	Category 1 vs. Category 0	CD161+	1.39	1.3e-14	2.5e-14	0.84	1.2e-34	2.3e-34
Lymph node	Category 1 vs. Category 0	CD2+	1.07	2.4e-41	1.1e-40	1.8	4.6e-198	1.2e-196
Lymph node	Category 1 vs. Category 0	CD25+	1.23	1.3e-17	2.8e-17	0.93	2.3e-06	2.9e-06
Lymph node	Category 1 vs. Category 0	CD276+	1.26	2.5e-09	3.9e-09	0.81	3e-54	7.9e-54
Lymph node	Category 1 vs. Category 0	CD28+	1.31	3.3e-70	2.5e-69	1.18	1.4e-22	2.5e-22
Lymph node	Category 1 vs. Category 0	CD3+	1.2	1.1e-106	1.5e-105	1.64	6.6e-166	8.7e-165
Lymph node	Category 1 vs. Category 0	CD30+	1.14	5.8e-12	9.7e-12	0.97	0.07	0.074
Lymph node	Category 1 vs. Category 0	CD38+	1.29	1.2e-45	6.5e-45	1.05	0.0066	0.0076
Lymph node	Category 1 vs. Category 0	CD4+	1.04	4.1e-25	1e-24	1.54	6.6e-213	3.5e-211
Lymph node	Category 1 vs. Category 0	CD44+	1	0.0027	0.0034	1.61	6.8e-185	1.2e-183
Lymph node	Category 1 vs. Category 0	CD45RA+	0.77	0.0099	0.012	0.72	1.1e-115	8.2e-115
Lymph node	Category 1 vs. Category 0	CD45RO+	1.24	3e-36	1.1e-35	1.06	0.0013	0.0016
Lymph node	Category 1 vs. Category 0	CD49d+	1.22	1e-78	9e-78	1.51	3.5e-110	2.3e-109
Lymph node	Category 1 vs. Category 0	CD57+	1.52	2.3e-14	4.3e-14	0.81	5.3e-50	1.3e-49
Lymph node	Category 1 vs. Category 0	CD6+	1.17	8.6e-85	9.2e-84	1.51	3.1e-103	1.8e-102
Lymph node	Category 1 vs. Category 0	CD62L+	1.12	6.5e-26	1.7e-25	1.11	3.1e-08	4.2e-08
Lymph node	Category 1 vs. Category 0	CD69+	1.15	3.6e-54	2.4e-53	1.47	4.9e-83	1.9e-82
Lymph node	Category 1 vs. Category 0	CD95+	1.33	1.5e-126	3.9e-125	1.46	1.5e-95	6.5e-95
Lymph node	Category 1 vs. Category 0	CTLA-4+	1.11	0.017	0.019	0.81	6.9e-56	1.9e-55
Lymph node	Category 1 vs. Category 0	CXCR3+	1.25	9.3e-36	3.3e-35	1.06	0.00048	0.00058
Lymph node	Category 1 vs. Category 0	CXCR5+	1.21	1.1e-24	2.7e-24	1.04	0.015	0.017
Lymph node	Category 1 vs. Category 0	GITR+	1.17	3.6e-30	1.1e-29	1.12	7.2e-11	1e-10
Lymph node	Category 1 vs. Category 0	HLA-DR+	1.11	5.5e-14	9.7e-14	0.92	2.9e-05	3.5e-05
Lymph node	Category 1 vs. Category 0	HLA-E+	1.1	0.012	0.015	0.82	1.7e-45	3.8e-45
Lymph node	Category 1 vs. Category 0	HVEM+	1.18	7.5e-37	3e-36	1.08	2.2e-06	2.9e-06
Lymph node	Category 1 vs. Category 0	IL-10R+	0.99	0.74	0.76	0.83	6e-43	1.3e-42
Lymph node	Category 1 vs. Category 0	IL-15RA+	1.15	3.6e-09	5.4e-09	0.9	2.7e-13	4e-13
Lymph node	Category 1 vs. Category 0	IL-21R+	1.21	5.9e-26	1.6e-25	1.04	0.018	0.02
Lymph node	Category 1 vs. Category 0	IL-2RB+	1.13	0.16	0.17	0.73	4.8e-122	5.1e-121
Lymph node	Category 1 vs. Category 0	IL-6RA+	1.14	2.2e-05	3.1e-05	0.81	3.2e-56	9.4e-56
Lymph node	Category 1 vs. Category 0	IL12RB2+	1.14	1.8e-07	2.5e-07	0.89	5e-14	7.8e-14
Lymph node	Category 1 vs. Category 0	KLRG1+	1.96	1.7e-42	8e-42	0.88	3.2e-19	5.5e-19
Lymph node	Category 1 vs. Category 0	LAG-3+	0.88	0.085	0.092	0.75	2e-102	1e-101
Lymph node	Category 1 vs. Category 0	LIGHT+	0.98	0.67	0.7	0.78	4.3e-74	1.5e-73
Lymph node	Category 1 vs. Category 0	MICA/MICB+	0.84	0.072	0.079	0.72	1.8e-119	1.6e-118
Lymph node	Category 1 vs. Category 0	OX40+	1.06	0.001	0.0013	0.89	6.3e-13	9.2e-13
Lymph node	Category 1 vs. Category 0	PD-1+	1.27	1.7e-26	5e-26	0.97	0.043	0.046
Lymph node	Category 1 vs. Category 0	PD-L1+	1	0.97	0.97	0.74	5e-100	2.4e-99
Lymph node	Category 1 vs. Category 0	PVR+	1.3	2.2e-17	4.6e-17	0.89	5.7e-17	9.5e-17
Lymph node	Category 1 vs. Category 0	TGF-B R+	1.17	3.2e-21	7.3e-21	0.99	0.37	0.39
Lymph node	Category 1 vs. Category 0	TIGIT+	1.13	1.2e-08	1.7e-08	0.85	6.6e-28	1.3e-27
Lymph node	Category 1 vs. Category 0	TIM-3+	0.87	0.013	0.015	0.75	1.7e-95	6.8e-95
Lymph node	Category 2 vs. Category 0	2B4+	1.62	3.4e-10	3.6e-09	2.03	6.2e-12	2.5e-11
Lymph node	Category 2 vs. Category 0	4-1BB+	0.6	0.066	0.11	0.48	7.8e-15	4.6e-14
Lymph node	Category 2 vs. Category 0	BTLA+	1.26	0.039	0.07	0.97	0.7	0.73
Lymph node	Category 2 vs. Category 0	CCR4+	1.04	0.76	0.86	0.98	0.88	0.88
Lymph node	Category 2 vs. Category 0	CCR5+	1.81	1.5e-06	6.8e-06	1.78	0.00047	0.00073
Lymph node	Category 2 vs. Category 0	CCR6+	0.87	0.071	0.11	0.48	3.2e-08	7.6e-08
Lymph node	Category 2 vs. Category 0	CCR7+	1.13	0.45	0.57	0.79	0.0051	0.0065
Lymph node	Category 2 vs. Category 0	CD120b+	1.88	0.00062	0.0016	0.77	0.029	0.035
Lymph node	Category 2 vs. Category 0	CD127+	2.07	4.5e-17	2.4e-15	2.09	7.5e-09	1.9e-08
Lymph node	Category 2 vs. Category 0	CD154+	1.63	0.0054	0.012	0.76	0.0017	0.0024
Lymph node	Category 2 vs. Category 0	CD160+	0.73	0.17	0.25	0.73	8e-06	1.5e-05
Lymph node	Category 2 vs. Category 0	CD161+	1.85	0.0072	0.015	0.74	0.0036	0.0047
Lymph node	Category 2 vs. Category 0	CD2+	1.1	0.0014	0.0031	5.11	4.6e-34	8.2e-33
Lymph node	Category 2 vs. Category 0	CD25+	0.59	0.013	0.026	0.53	6e-09	1.6e-08
Lymph node	Category 2 vs. Category 0	CD276+	0.98	1	1	0.73	1.3e-05	2.4e-05
Lymph node	Category 2 vs. Category 0	CD28+	1.48	4.2e-06	1.7e-05	1.58	7.4e-05	0.00012
Lymph node	Category 2 vs. Category 0	CD3+	1.2	0.00032	0.00095	3.27	1.6e-16	1.2e-15
Lymph node	Category 2 vs. Category 0	CD30+	0.59	0.00078	0.002	0.51	3.4e-11	1.2e-10
Lymph node	Category 2 vs. Category 0	CD38+	0.71	0.02	0.037	0.68	6.2e-05	0.00011
Lymph node	Category 2 vs. Category 0	CD4+	1.04	0.046	0.079	4.14	7.6e-42	4e-40
Lymph node	Category 2 vs. Category 0	CD44+	1	1	1	4.8	5.6e-40	1.5e-38
Lymph node	Category 2 vs. Category 0	CD45RA+	0.56	0.56	0.66	0.44	6.9e-14	3.3e-13
Lymph node	Category 2 vs. Category 0	CD45RO+	1.66	5.8e-09	5.1e-08	1.83	3.3e-07	7.1e-07
Lymph node	Category 2 vs. Category 0	CD49d+	1.39	4.7e-08	2.8e-07	2.94	1.1e-16	1.2e-15
Lymph node	Category 2 vs. Category 0	CD57+	2.84	9.7e-06	3.7e-05	0.71	0.0012	0.0018
Lymph node	Category 2 vs. Category 0	CD6+	1.31	9.8e-09	7.4e-08	4.92	2.7e-33	3.5e-32
Lymph node	Category 2 vs. Category 0	CD62L+	1.12	0.11	0.16	1.21	0.18	0.21
Lymph node	Category 2 vs. Category 0	CD69+	1.19	0.0011	0.0027	2.94	1.6e-11	6.1e-11
Lymph node	Category 2 vs. Category 0	CD95+	1.56	5.8e-12	7.7e-11	2.72	2e-15	1.3e-14
Lymph node	Category 2 vs. Category 0	CTLA-4+	0.34	0.024	0.044	0.54	4.1e-13	1.8e-12
Lymph node	Category 2 vs. Category 0	CXCR3+	1.69	1.3e-08	8.9e-08	1.45	0.00022	0.00036
Lymph node	Category 2 vs. Category 0	CXCR5+	1.11	0.4	0.52	0.91	0.32	0.36
Lymph node	Category 2 vs. Category 0	GITR+	0.54	3.8e-07	1.8e-06	0.5	7.2e-11	2.4e-10
Lymph node	Category 2 vs. Category 0	HLA-DR+	0.76	0.0081	0.016	0.52	3.5e-08	8e-08
Lymph node	Category 2 vs. Category 0	HLA-E+	1.97	6.1e-05	0.00021	1.07	0.4	0.44
Lymph node	Category 2 vs. Category 0	HVEM+	1.09	0.34	0.45	0.76	0.00061	0.00093
Lymph node	Category 2 vs. Category 0	IL-10R+	0.77	0.29	0.4	0.69	5e-05	8.9e-05
Lymph node	Category 2 vs. Category 0	IL-15RA+	1.2	0.24	0.33	0.76	0.0023	0.0032
Lymph node	Category 2 vs. Category 0	IL-21R+	1.99	1.6e-16	4.2e-15	2.08	1.5e-14	8.2e-14
Lymph node	Category 2 vs. Category 0	IL-2RB+	1.11	1	1	0.65	1.9e-06	3.8e-06
Lymph node	Category 2 vs. Category 0	IL-6RA+	1.14	0.54	0.66	0.82	0.039	0.047
Lymph node	Category 2 vs. Category 0	IL12RB2+	0.39	0.00013	0.0004	0.39	1.5e-16	1.2e-15
Lymph node	Category 2 vs. Category 0	KLRG1+	4.42	4.6e-16	8e-15	0.98	0.87	0.88
Lymph node	Category 2 vs. Category 0	LAG-3+	1.08	1	1	0.53	1.1e-10	3.2e-10
Lymph node	Category 2 vs. Category 0	LIGHT+	0.52	0.079	0.12	0.68	6.2e-07	1.3e-06
Lymph node	Category 2 vs. Category 0	MICA/MICB+	1.31	0.73	0.84	0.56	7.4e-08	1.6e-07
Lymph node	Category 2 vs. Category 0	OX40+	0.98	0.92	1	0.75	0.0051	0.0065
Lymph node	Category 2 vs. Category 0	PD-1+	1.53	0.00055	0.0015	1.07	0.54	0.58
Lymph node	Category 2 vs. Category 0	PD-L1+	0.9	0.85	0.94	0.54	2.7e-10	7.4e-10
Lymph node	Category 2 vs. Category 0	PVR+	2.13	6.2e-08	3.3e-07	1.31	0.0034	0.0047
Lymph node	Category 2 vs. Category 0	TGF-B R+	1.43	6.9e-05	0.00023	1.04	0.62	0.65
Lymph node	Category 2 vs. Category 0	TIGIT+	1.18	0.2	0.29	0.84	0.12	0.14
Lymph node	Category 2 vs. Category 0	TIM-3+	0.76	0.56	0.66	0.6	8.4e-11	2.6e-10
Lymph node	Category 4 vs. Category 0	2B4+	1.52	0.0027	0.0079	2	0.00045	0.00085
Lymph node	Category 4 vs. Category 0	4-1BB+	0.14	0.022	0.057	0.45	2.9e-09	1.9e-08
Lymph node	Category 4 vs. Category 0	BTLA+	1.79	0.00017	0.00077	0.94	0.51	0.53
Lymph node	Category 4 vs. Category 0	CCR4+	1.57	0.0027	0.0079	1.32	0.065	0.078
Lymph node	Category 4 vs. Category 0	CCR5+	0.82	0.66	0.79	0.67	0.024	0.031
Lymph node	Category 4 vs. Category 0	CCR6+	1.15	0.26	0.44	0.63	0.00031	0.00068
Lymph node	Category 4 vs. Category 0	CCR7+	0.62	0.19	0.39	0.56	5.9e-05	0.00017
Lymph node	Category 4 vs. Category 0	CD120b+	0.79	0.79	0.91	0.7	0.0031	0.0048
Lymph node	Category 4 vs. Category 0	CD127+	2.28	6e-09	1.6e-07	4.07	1.2e-09	8.9e-09
Lymph node	Category 4 vs. Category 0	CD154+	0.64	0.45	0.59	0.61	0.0012	0.0019
Lymph node	Category 4 vs. Category 0	CD160+	2.67	8.1e-08	1.1e-06	1.19	0.3	0.33
Lymph node	Category 4 vs. Category 0	CD161+	0.83	0.95	1	0.69	0.0024	0.0039
Lymph node	Category 4 vs. Category 0	CD2+	1.1	0.085	0.2	4.23	1.3e-15	6.9e-14
Lymph node	Category 4 vs. Category 0	CD25+	0.59	0.18	0.38	0.63	0.0049	0.0069
Lymph node	Category 4 vs. Category 0	CD276+	0.43	0.29	0.44	0.61	4.2e-06	1.6e-05
Lymph node	Category 4 vs. Category 0	CD28+	2	2e-08	3.6e-07	2.35	2.6e-10	2.8e-09
Lymph node	Category 4 vs. Category 0	CD3+	1.3	0.0021	0.0071	6.05	3.4e-12	5.9e-11
Lymph node	Category 4 vs. Category 0	CD30+	1.23	0.31	0.44	0.92	0.57	0.58
Lymph node	Category 4 vs. Category 0	CD38+	0.74	0.26	0.44	0.49	4.4e-05	0.00013
Lymph node	Category 4 vs. Category 0	CD4+	1.04	0.36	0.5	3.23	6e-10	5.3e-09
Lymph node	Category 4 vs. Category 0	CD44+	1	1	1	3.23	1.2e-08	7.1e-08
Lymph node	Category 4 vs. Category 0	CD45RA+	0	0.49	0.6	0.51	9.7e-06	3e-05
Lymph node	Category 4 vs. Category 0	CD45RO+	1.91	3.7e-06	3.9e-05	2.76	9.7e-07	4.3e-06
Lymph node	Category 4 vs. Category 0	CD49d+	1.42	0.00063	0.0024	2.97	8.6e-08	4.5e-07
Lymph node	Category 4 vs. Category 0	CD57+	0.48	0.67	0.79	0.63	8.2e-06	2.7e-05
Lymph node	Category 4 vs. Category 0	CD6+	1.27	0.0037	0.01	4.09	3.3e-13	8.8e-12
Lymph node	Category 4 vs. Category 0	CD62L+	0.62	0.0016	0.0058	0.72	0.14	0.16
Lymph node	Category 4 vs. Category 0	CD69+	1.12	0.29	0.44	2.95	0.00036	0.00074
Lymph node	Category 4 vs. Category 0	CD95+	1.54	0.00014	0.00077	2.18	4.1e-06	1.6e-05
Lymph node	Category 4 vs. Category 0	CTLA-4+	1.2	0.86	0.97	0.62	0.00078	0.0014
Lymph node	Category 4 vs. Category 0	CXCR3+	1.77	0.00021	0.00086	1.53	0.0076	0.01
Lymph node	Category 4 vs. Category 0	CXCR5+	1.28	0.23	0.44	1.01	0.93	0.93
Lymph node	Category 4 vs. Category 0	GITR+	1.35	0.032	0.08	0.85	0.14	0.16
Lymph node	Category 4 vs. Category 0	HLA-DR+	0.42	0.00016	0.00077	0.34	9.4e-07	4.3e-06
Lymph node	Category 4 vs. Category 0	HLA-E+	1.81	0.069	0.17	0.88	0.39	0.41
Lymph node	Category 4 vs. Category 0	HVEM+	1.12	0.48	0.6	0.77	0.028	0.035
Lymph node	Category 4 vs. Category 0	IL-10R+	0.96	1	1	0.58	0.00098	0.0017
Lymph node	Category 4 vs. Category 0	IL-15RA+	0.74	0.4	0.54	0.54	4.8e-06	1.7e-05
Lymph node	Category 4 vs. Category 0	IL-21R+	1.91	1.2e-05	0.0001	1.49	0.0047	0.0068
Lymph node	Category 4 vs. Category 0	IL-2RB+	11.87	5.5e-33	2.9e-31	1.27	0.24	0.27
Lymph node	Category 4 vs. Category 0	IL-6RA+	0.91	0.94	1	0.79	0.11	0.13
Lymph node	Category 4 vs. Category 0	IL12RB2+	0.65	0.25	0.44	0.48	0.00012	0.00031
Lymph node	Category 4 vs. Category 0	KLRG1+	2.01	0.27	0.44	0.7	0.03	0.036
Lymph node	Category 4 vs. Category 0	LAG-3+	0	0.29	0.44	0.59	0.00011	0.00028
Lymph node	Category 4 vs. Category 0	LIGHT+	0.42	0.27	0.44	0.62	0.00026	0.00061
Lymph node	Category 4 vs. Category 0	MICA/MICB+	0	0.46	0.59	0.62	0.00042	0.00082
Lymph node	Category 4 vs. Category 0	OX40+	0.25	0.00015	0.00077	0.36	2.2e-11	2.9e-10
Lymph node	Category 4 vs. Category 0	PD-1+	2.05	6.9e-05	0.00046	1.92	0.00072	0.0013
Lymph node	Category 4 vs. Category 0	PD-L1+	1.03	1	1	0.6	0.00026	0.00061
Lymph node	Category 4 vs. Category 0	PVR+	0.58	0.31	0.44	0.63	0.00033	0.00069
Lymph node	Category 4 vs. Category 0	TGF-B R+	1.78	2.6e-05	0.0002	1.42	0.0041	0.006
Lymph node	Category 4 vs. Category 0	TIGIT+	0.61	0.12	0.27	0.6	0.0038	0.0058
Lymph node	Category 4 vs. Category 0	TIM-3+	0.93	1	1	0.71	0.015	0.019
Lymph node	Category 2 vs. (Category 1-Category 2)	2B4+	1.31	0.00011	0.00066	1.81	3.7e-09	1.9e-08
Lymph node	Category 2 vs. (Category 1-Category 2)	4-1BB+	0.53	0.019	0.044	0.6	1e-08	5e-08
Lymph node	Category 2 vs. (Category 1-Category 2)	BTLA+	1	1	1	0.96	0.61	0.66
Lymph node	Category 2 vs. (Category 1-Category 2)	CCR4+	0.9	0.31	0.49	1	0.98	0.99
Lymph node	Category 2 vs. (Category 1-Category 2)	CCR5+	1.06	0.64	0.83	1.43	0.029	0.046
Lymph node	Category 2 vs. (Category 1-Category 2)	CCR6+	0.8	0.0016	0.005	0.44	7e-10	4.1e-09
Lymph node	Category 2 vs. (Category 1-Category 2)	CCR7+	0.93	0.68	0.86	0.86	0.066	0.094
Lymph node	Category 2 vs. (Category 1-Category 2)	CD120b+	1.71	0.0046	0.013	1	0.99	0.99
Lymph node	Category 2 vs. (Category 1-Category 2)	CD127+	1.39	2e-05	0.00015	1.63	7.9e-05	0.00018
Lymph node	Category 2 vs. (Category 1-Category 2)	CD154+	1.32	0.13	0.23	0.87	0.1	0.14
Lymph node	Category 2 vs. (Category 1-Category 2)	CD160+	0.66	0.053	0.11	0.85	0.023	0.038
Lymph node	Category 2 vs. (Category 1-Category 2)	CD161+	1.34	0.23	0.39	0.87	0.2	0.24
Lymph node	Category 2 vs. (Category 1-Category 2)	CD2+	1.03	0.11	0.21	2.93	6.2e-21	8.2e-20
Lymph node	Category 2 vs. (Category 1-Category 2)	CD25+	0.47	0.00018	0.00094	0.56	9.5e-08	3.4e-07
Lymph node	Category 2 vs. (Category 1-Category 2)	CD276+	0.77	0.39	0.59	0.89	0.11	0.15
Lymph node	Category 2 vs. (Category 1-Category 2)	CD28+	1.14	0.1	0.2	1.35	0.0089	0.016
Lymph node	Category 2 vs. (Category 1-Category 2)	CD3+	1	1	1	2.03	6.9e-08	2.6e-07
Lymph node	Category 2 vs. (Category 1-Category 2)	CD30+	0.51	6.2e-06	6.4e-05	0.52	9.7e-11	6.5e-10
Lymph node	Category 2 vs. (Category 1-Category 2)	CD38+	0.54	2.9e-06	5e-05	0.65	6.7e-06	1.7e-05
Lymph node	Category 2 vs. (Category 1-Category 2)	CD4+	1.01	0.61	0.81	2.76	6.7e-30	3.6e-28
Lymph node	Category 2 vs. (Category 1-Category 2)	CD44+				3.08	2.4e-28	6.3e-27
Lymph node	Category 2 vs. (Category 1-Category 2)	CD45RA+	0.72	0.87	0.96	0.6	5.8e-07	1.8e-06
Lymph node	Category 2 vs. (Category 1-Category 2)	CD45RO+	1.36	0.00022	0.0011	1.76	1.8e-06	5.1e-06
Lymph node	Category 2 vs. (Category 1-Category 2)	CD49d+	1.14	0.0066	0.018	1.98	1.2e-08	5.4e-08
Lymph node	Category 2 vs. (Category 1-Category 2)	CD57+	1.92	0.0091	0.024	0.87	0.18	0.22
Lymph node	Category 2 vs. (Category 1-Category 2)	CD6+	1.12	0.00057	0.002	3.37	1.5e-24	2.6e-23
Lymph node	Category 2 vs. (Category 1-Category 2)	CD62L+	1	1	1	1.09	0.53	0.58
Lymph node	Category 2 vs. (Category 1-Category 2)	CD69+	1.04	0.44	0.65	2.03	3.1e-06	8.2e-06
Lymph node	Category 2 vs. (Category 1-Category 2)	CD95+	1.18	0.00075	0.0024	1.9	4.1e-08	1.7e-07
Lymph node	Category 2 vs. (Category 1-Category 2)	CTLA-4+	0.3	0.0097	0.024	0.66	2.2e-07	7.2e-07
Lymph node	Category 2 vs. (Category 1-Category 2)	CXCR3+	1.36	0.00043	0.0017	1.39	0.0013	0.0025
Lymph node	Category 2 vs. (Category 1-Category 2)	CXCR5+	0.92	0.48	0.68	0.87	0.15	0.19
Lymph node	Category 2 vs. (Category 1-Category 2)	GITR+	0.45	2.1e-13	1.1e-11	0.44	8.2e-14	6.2e-13
Lymph node	Category 2 vs. (Category 1-Category 2)	HLA-DR+	0.68	4.9e-05	0.00032	0.56	6.1e-07	1.8e-06
Lymph node	Category 2 vs. (Category 1-Category 2)	HLA-E+	1.83	0.00048	0.0018	1.32	0.00062	0.0012
Lymph node	Category 2 vs. (Category 1-Category 2)	HVEM+	0.92	0.28	0.47	0.69	1.2e-05	2.9e-05
Lymph node	Category 2 vs. (Category 1-Category 2)	IL-10R+	0.77	0.31	0.49	0.83	0.037	0.057
Lymph node	Category 2 vs. (Category 1-Category 2)	IL-15RA+	1.04	0.87	0.96	0.85	0.059	0.086
Lymph node	Category 2 vs. (Category 1-Category 2)	IL-21R+	1.68	1.6e-10	4.1e-09	2.04	7.6e-14	6.2e-13
Lymph node	Category 2 vs. (Category 1-Category 2)	IL-2RB+	0.99	1	1	0.88	0.14	0.18
Lymph node	Category 2 vs. (Category 1-Category 2)	IL-6RA+	1	1	1	1.02	0.82	0.87
Lymph node	Category 2 vs. (Category 1-Category 2)	IL12RB2+	0.34	3.9e-06	5.1e-05	0.42	2.4e-14	2.5e-13
Lymph node	Category 2 vs. (Category 1-Category 2)	KLRG1+	2.34	1.6e-05	0.00014	1.12	0.44	0.51
Lymph node	Category 2 vs. (Category 1-Category 2)	LAG-3+	1.24	0.76	0.93	0.7	0.00013	0.00027
Lymph node	Category 2 vs. (Category 1-Category 2)	LIGHT+	0.52	0.085	0.18	0.87	0.056	0.084
Lymph node	Category 2 vs. (Category 1-Category 2)	MICA/MICB+	1.58	0.47	0.67	0.76	0.0096	0.016
Lymph node	Category 2 vs. (Category 1-Category 2)	OX40+	0.92	0.51	0.69	0.84	0.084	0.12
Lymph node	Category 2 vs. (Category 1-Category 2)	PD-1+	1.21	0.12	0.22	1.11	0.36	0.43
Lymph node	Category 2 vs. (Category 1-Category 2)	PD-L1+	0.9	0.84	0.96	0.72	0.00035	0.0007
Lymph node	Category 2 vs. (Category 1-Category 2)	PVR+	1.68	0.00026	0.0011	1.5	2.8e-05	6.4e-05
Lymph node	Category 2 vs. (Category 1-Category 2)	TGF-B R+	1.23	0.017	0.039	1.06	0.5	0.57
Lymph node	Category 2 vs. (Category 1-Category 2)	TIGIT+	1.05	0.77	0.93	0.99	0.92	0.96
Lymph node	Category 2 vs. (Category 1-Category 2)	TIM-3+	0.88	0.86	0.96	0.79	0.0018	0.0033
Lymph node	Category 4 vs. (Category 1-Category 2-Category4)	2B4+	1.23	0.11	0.23	1.8	0.0025	0.0065
Lymph node	Category 4 vs. (Category 1-Category 2-Category4)	4-1BB+	0.13	0.01	0.039	0.55	1.8e-06	1.2e-05
Lymph node	Category 4 vs. (Category 1-Category 2-Category4)	BTLA+	1.43	0.014	0.047	0.93	0.44	0.48
Lymph node	Category 4 vs. (Category 1-Category 2-Category4)	CCR4+	1.35	0.036	0.11	1.34	0.051	0.068
Lymph node	Category 4 vs. (Category 1-Category 2-Category4)	CCR5+	0.48	0.0089	0.039	0.53	0.00079	0.0022
Lymph node	Category 4 vs. (Category 1-Category 2-Category4)	CCR6+	1.06	0.7	0.86	0.56	1.9e-05	8.5e-05
Lymph node	Category 4 vs. (Category 1-Category 2-Category4)	CCR7+	0.51	0.04	0.11	0.61	0.00036	0.0012
Lymph node	Category 4 vs. (Category 1-Category 2-Category4)	CD120b+	0.72	0.63	0.79	0.9	0.38	0.43
Lymph node	Category 4 vs. (Category 1-Category 2-Category4)	CD127+	1.53	0.00072	0.0041	3.21	7.8e-08	6.9e-07
Lymph node	Category 4 vs. (Category 1-Category 2-Category4)	CD154+	0.52	0.19	0.34	0.69	0.014	0.023
Lymph node	Category 4 vs. (Category 1-Category 2-Category4)	CD160+	2.42	1.6e-06	4.1e-05	1.4	0.053	0.068
Lymph node	Category 4 vs. (Category 1-Category 2-Category4)	CD161+	0.6	0.47	0.69	0.81	0.085	0.1
Lymph node	Category 4 vs. (Category 1-Category 2-Category4)	CD2+	1.03	0.51	0.72	2.44	8.3e-10	1.8e-08
Lymph node	Category 4 vs. (Category 1-Category 2-Category4)	CD25+	0.47	0.032	0.099	0.66	0.012	0.021
Lymph node	Category 4 vs. (Category 1-Category 2-Category4)	CD276+	0.34	0.13	0.24	0.75	0.0033	0.0079
Lymph node	Category 4 vs. (Category 1-Category 2-Category4)	CD28+	1.54	7.9e-05	0.00068	2.02	2.6e-08	2.7e-07
Lymph node	Category 4 vs. (Category 1-Category 2-Category4)	CD3+	1.08	0.21	0.34	3.81	6.3e-09	8.4e-08
Lymph node	Category 4 vs. (Category 1-Category 2-Category4)	CD30+	1.07	0.81	0.96	0.93	0.63	0.65
Lymph node	Category 4 vs. (Category 1-Category 2-Category4)	CD38+	0.56	0.01	0.039	0.45	1.2e-05	6e-05
Lymph node	Category 4 vs. (Category 1-Category 2-Category4)	CD4+	1.01	1	1	2.17	3.6e-06	1.9e-05
Lymph node	Category 4 vs. (Category 1-Category 2-Category4)	CD44+	na	na	na	2.09	5.8e-05	0.00024
Lymph node	Category 4 vs. (Category 1-Category 2-Category4)	CD45RA+	0	0.62	0.79	0.69	0.0086	0.016
Lymph node	Category 4 vs. (Category 1-Category 2-Category4)	CD45RO+	1.56	0.00066	0.0041	2.68	1.7e-06	1.2e-05
Lymph node	Category 4 vs. (Category 1-Category 2-Category4)	CD49d+	1.17	0.064	0.16	2.02	0.00014	0.00049
Lymph node	Category 4 vs. (Category 1-Category 2-Category4)	CD57+	0.32	0.34	0.53	0.77	0.0068	0.014
Lymph node	Category 4 vs. (Category 1-Category 2-Category4)	CD6+	1.09	0.17	0.31	2.84	1e-09	1.8e-08
Lymph node	Category 4 vs. (Category 1-Category 2-Category4)	CD62L+	0.55	4.7e-06	6.1e-05	0.65	0.054	0.068
Lymph node	Category 4 vs. (Category 1-Category 2-Category4)	CD69+	0.97	0.88	0.99	2.06	0.013	0.022
Lymph node	Category 4 vs. (Category 1-Category 2-Category4)	CD95+	1.17	0.086	0.2	1.53	0.0057	0.013
Lymph node	Category 4 vs. (Category 1-Category 2-Category4)	CTLA-4+	1.06	1	1	0.76	0.039	0.057
Lymph node	Category 4 vs. (Category 1-Category 2-Category4)	CXCR3+	1.44	0.014	0.047	1.47	0.016	0.025
Lymph node	Category 4 vs. (Category 1-Category 2-Category4)	CXCR5+	1.06	0.88	0.99	0.97	0.83	0.85
Lymph node	Category 4 vs. (Category 1-Category 2-Category4)	GITR+	1.13	0.36	0.54	0.74	0.0096	0.017
Lymph node	Category 4 vs. (Category 1-Category 2-Category4)	HLA-DR+	0.38	2.4e-06	4.1e-05	0.35	2.4e-06	1.4e-05
Lymph node	Category 4 vs. (Category 1-Category 2-Category4)	HLA-E+	1.69	0.11	0.23	1.08	0.61	0.65
Lymph node	Category 4 vs. (Category 1-Category 2-Category4)	HVEM+	0.95	0.78	0.94	0.7	0.004	0.0093
Lymph node	Category 4 vs. (Category 1-Category 2-Category4)	IL-10R+	0.96	1	1	0.69	0.021	0.032
Lymph node	Category 4 vs. (Category 1-Category 2-Category4)	IL-15RA+	0.64	0.16	0.31	0.6	7e-05	0.00026
Lymph node	Category 4 vs. (Category 1-Category 2-Category4)	IL-21R+	1.62	0.00071	0.0041	1.47	0.0066	0.014
Lymph node	Category 4 vs. (Category 1-Category 2-Category4)	IL-2RB+	11.77	2.1e-29	1.1e-27	1.74	0.0099	0.017
Lymph node	Category 4 vs. (Category 1-Category 2-Category4)	IL-6RA+	0.8	0.62	0.79	0.98	0.9	0.9
Lymph node	Category 4 vs. (Category 1-Category 2-Category4)	IL12RB2+	0.56	0.088	0.2	0.53	0.00053	0.0016
Lymph node	Category 4 vs. (Category 1-Category 2-Category4)	KLRG1+	1.07	1	1	0.81	0.17	0.2
Lymph node	Category 4 vs. (Category 1-Category 2-Category4)	LAG-3+	0	0.35	0.53	0.78	0.048	0.067
Lymph node	Category 4 vs. (Category 1-Category 2-Category4)	LIGHT+	0.42	0.27	0.44	0.79	0.051	0.068
Lymph node	Category 4 vs. (Category 1-Category 2-Category4)	MICA/MICB+	0	0.55	0.76	0.85	0.2	0.23
Lymph node	Category 4 vs. (Category 1-Category 2-Category4)	OX40+	0.23	3.7e-05	0.00039	0.39	2.8e-10	1.5e-08
Lymph node	Category 4 vs. (Category 1-Category 2-Category4)	PD-1+	1.63	0.0056	0.026	2	0.00038	0.0012
Lymph node	Category 4 vs. (Category 1-Category 2-Category4)	PD-L1+	1.02	1	1	0.8	0.085	0.1
Lymph node	Category 4 vs. (Category 1-Category 2-Category4)	PVR+	0.45	0.099	0.21	0.72	0.0072	0.014
Lymph node	Category 4 vs. (Category 1-Category 2-Category4)	TGF-B R+	1.54	0.00097	0.005	1.45	0.0028	0.007
Lymph node	Category 4 vs. (Category 1-Category 2-Category4)	TIGIT+	0.54	0.039	0.11	0.7	0.041	0.059
Lymph node	Category 4 vs. (Category 1-Category 2-Category4)	TIM-3+	1.07	1	1	0.94	0.63	0.65
PBMC (Early)	Category 1 vs. Category 0	2B4+	1.01	0.56	0.64
PBMC (Early)	Category 1 vs. Category 0	4-1BB+	0.98	0.74	0.8
PBMC (Early)	Category 1 vs. Category 0	BTLA+	0.95	0.058	0.083
PBMC (Early)	Category 1 vs. Category 0	CCR4+	1.15	5.8e-14	4.4e-13
PBMC (Early)	Category 1 vs. Category 0	CCR5+	1.15	7.6e-05	0.00023
PBMC (Early)	Category 1 vs. Category 0	CCR6+	1.18	7e-17	7.5e-16
PBMC (Early)	Category 1 vs. Category 0	CCR7+	1.01	0.79	0.83
PBMC (Early)	Category 1 vs. Category 0	CD120b+	0.98	0.73	0.8
PBMC (Early)	Category 1 vs. Category 0	CD127+	1.05	0.018	0.032
PBMC (Early)	Category 1 vs. Category 0	CD154+	0.96	0.38	0.46
PBMC (Early)	Category 1 vs. Category 0	CD160+	1.09	0.042	0.068
PBMC (Early)	Category 1 vs. Category 0	CD161+	1.11	0.015	0.027
PBMC (Early)	Category 1 vs. Category 0	CD2+	1.01	0.075	0.1
PBMC (Early)	Category 1 vs. Category 0	CD25+	0.92	0.055	0.081
PBMC (Early)	Category 1 vs. Category 0	CD276+	1.06	0.34	0.43
PBMC (Early)	Category 1 vs. Category 0	CD28+	1.04	0.02	0.034
PBMC (Early)	Category 1 vs. Category 0	CD3+	1.07	1.1e-11	7e-11
PBMC (Early)	Category 1 vs. Category 0	CD30+	1.16	0.00037	0.00095
PBMC (Early)	Category 1 vs. Category 0	CD38+	1.06	0.097	0.13
PBMC (Early)	Category 1 vs. Category 0	CD4+	1.01	0.0039	0.008
PBMC (Early)	Category 1 vs. Category 0	CD44+	1	0.0028	0.0059
PBMC (Early)	Category 1 vs. Category 0	CD45RA+	0.71	0.0049	0.0093
PBMC (Early)	Category 1 vs. Category 0	CD45RO+	1.07	0.00092	0.0021
PBMC (Early)	Category 1 vs. Category 0	CD49d+	1.11	5.5e-20	7.3e-19
PBMC (Early)	Category 1 vs. Category 0	CD57+	1.25	9.7e-09	5.7e-08
PBMC (Early)	Category 1 vs. Category 0	CD6+	1.06	2.5e-14	2.2e-13
PBMC (Early)	Category 1 vs. Category 0	CD62L+	1.08	1.8e-22	4.8e-21
PBMC (Early)	Category 1 vs. Category 0	CD69+	1.11	0.00061	0.0015
PBMC (Early)	Category 1 vs. Category 0	CD95+	1.08	2.7e-07	1e-06
PBMC (Early)	Category 1 vs. Category 0	CTLA-4+	1.25	8.4e-05	0.00024
PBMC (Early)	Category 1 vs. Category 0	CXCR3+	1.04	0.38	0.46
PBMC (Early)	Category 1 vs. Category 0	CXCR5+	1.25	8.8e-08	4.3e-07
PBMC (Early)	Category 1 vs. Category 0	GITR+	1.32	3.2e-23	1.7e-21
PBMC (Early)	Category 1 vs. Category 0	HLA-DR+	0.74	1.8e-07	7.9e-07
PBMC (Early)	Category 1 vs. Category 0	HLA-E+	0.79	6.8e-08	3.6e-07
PBMC (Early)	Category 1 vs. Category 0	HVEM+	1.05	0.045	0.069
PBMC (Early)	Category 1 vs. Category 0	IL-10R+	1.17	0.00034	0.00091
PBMC (Early)	Category 1 vs. Category 0	IL-15RA+	0.99	0.91	0.92
PBMC (Early)	Category 1 vs. Category 0	IL-21R+	1	0.83	0.86
PBMC (Early)	Category 1 vs. Category 0	IL-2RB+	0.76	0.0013	0.0028
PBMC (Early)	Category 1 vs. Category 0	IL-6RA+	0.89	0.0048	0.0093
PBMC (Early)	Category 1 vs. Category 0	IL12RB2+	1.21	4.7e-05	0.00015
PBMC (Early)	Category 1 vs. Category 0	KLRG1+	1.35	1.3e-20	2.3e-19
PBMC (Early)	Category 1 vs. Category 0	LAG-3+	1.09	0.22	0.28
PBMC (Early)	Category 1 vs. Category 0	LIGHT+	1.01	0.92	0.92
PBMC (Early)	Category 1 vs. Category 0	MICA/MICB+	0.84	0.046	0.069
PBMC (Early)	Category 1 vs. Category 0	OX40+	1.2	2e-07	8.1e-07
PBMC (Early)	Category 1 vs. Category 0	PD-1+	0.94	0.14	0.19
PBMC (Early)	Category 1 vs. Category 0	PD-L1+	0.76	7.7e-06	2.7e-05
PBMC (Early)	Category 1 vs. Category 0	PVR+	0.85	4.8e-05	0.00015
PBMC (Early)	Category 1 vs. Category 0	TGF-B R+	0.98	0.43	0.49
PBMC (Early)	Category 1 vs. Category 0	TIGIT+	1.09	0.021	0.035
PBMC (Early)	Category 1 vs. Category 0	TIM-3+	0.95	0.43	0.49
PBMC (Early)	Category 2 vs. Category 0	2B4+	1.57	0.0016	0.0055
PBMC (Early)	Category 2 vs. Category 0	4-1BB+	0.86	1	1
PBMC (Early)	Category 2 vs. Category 0	BTLA+	1.85	0.0023	0.0071
PBMC (Early)	Category 2 vs. Category 0	CCR4+	1.43	0.03	0.067
PBMC (Early)	Category 2 vs. Category 0	CCR5+	2.32	0.00061	0.0025
PBMC (Early)	Category 2 vs. Category 0	CCR6+	1.4	0.078	0.16
PBMC (Early)	Category 2 vs. Category 0	CCR7+	1.78	0.011	0.027
PBMC (Early)	Category 2 vs. Category 0	CD120b+	3.26	8e-06	8.5e-05
PBMC (Early)	Category 2 vs. Category 0	CD127+	1.67	0.0018	0.0058
PBMC (Early)	Category 2 vs. Category 0	CD154+	1.95	0.055	0.12
PBMC (Early)	Category 2 vs. Category 0	CD160+	0.86	0.93	1
PBMC (Early)	Category 2 vs. Category 0	CD161+	2.74	0.00017	0.00097
PBMC (Early)	Category 2 vs. Category 0	CD2+	1.06	0.24	0.37
PBMC (Early)	Category 2 vs. Category 0	CD25+	1.71	0.13	0.22
PBMC (Early)	Category 2 vs. Category 0	CD276+	0.38	0.48	0.66
PBMC (Early)	Category 2 vs. Category 0	CD28+	2	8.7e-08	1.2e-06
PBMC (Early)	Category 2 vs. Category 0	CD3+	1.28	0.0067	0.018
PBMC (Early)	Category 2 vs. Category 0	CD30+	0.39	0.23	0.36
PBMC (Early)	Category 2 vs. Category 0	CD38+	1.57	0.13	0.22
PBMC (Early)	Category 2 vs. Category 0	CD4+	1.04	0.49	0.66
PBMC (Early)	Category 2 vs. Category 0	CD44+	1	1	1
PBMC (Early)	Category 2 vs. Category 0	CD45RA+	0	0.6	0.77
PBMC (Early)	Category 2 vs. Category 0	CD45RO+	2.35	6.7e-11	3.6e-09
PBMC (Early)	Category 2 vs. Category 0	CD49d+	1.41	0.00043	0.0019
PBMC (Early)	Category 2 vs. Category 0	CD57+	1.83	0.086	0.17
PBMC (Early)	Category 2 vs. Category 0	CD6+	1.28	0.00091	0.0035
PBMC (Early)	Category 2 vs. Category 0	CD62L+	1.14	0.13	0.22
PBMC (Early)	Category 2 vs. Category 0	CD69+	2.23	0.00015	0.00097
PBMC (Early)	Category 2 vs. Category 0	CD95+	1.63	3e-05	0.00023
PBMC (Early)	Category 2 vs. Category 0	CTLA-4+	1.16	1	1
PBMC (Early)	Category 2 vs. Category 0	CXCR3+	2.16	0.0071	0.018
PBMC (Early)	Category 2 vs. Category 0	CXCR5+	0.65	0.58	0.76
PBMC (Early)	Category 2 vs. Category 0	GITR+	1.42	0.24	0.37
PBMC (Early)	Category 2 vs. Category 0	HLA-DR+	0.74	0.77	0.92
PBMC (Early)	Category 2 vs. Category 0	HLA-E+	3.12	5.8e-08	1e-06
PBMC (Early)	Category 2 vs. Category 0	HVEM+	1.92	0.00036	0.0017
PBMC (Early)	Category 2 vs. Category 0	IL-10R+	1.12	0.99	1
PBMC (Early)	Category 2 vs. Category 0	IL-15RA+	0.2	0.094	0.18
PBMC (Early)	Category 2 vs. Category 0	IL-21R+	2.13	4e-08	1e-06
PBMC (Early)	Category 2 vs. Category 0	IL-2RB+	1.02	1	1
PBMC (Early)	Category 2 vs. Category 0	IL-6RA+	1.01	1	1
PBMC (Early)	Category 2 vs. Category 0	IL12RB2+	1.1	1	1
PBMC (Early)	Category 2 vs. Category 0	KLRG1+	2.62	2.1e-05	0.00019
PBMC (Early)	Category 2 vs. Category 0	LAG-3+	1.4	0.81	0.95
PBMC (Early)	Category 2 vs. Category 0	LIGHT+	1.39	0.61	0.78
PBMC (Early)	Category 2 vs. Category 0	MICA/MICB+	0	0.33	0.49
PBMC (Early)	Category 2 vs. Category 0	OX40+	0.8	0.74	0.91
PBMC (Early)	Category 2 vs. Category 0	PD-1+	2.59	0.0002	0.0011
PBMC (Early)	Category 2 vs. Category 0	PD-L1+	2.27	0.027	0.062
PBMC (Early)	Category 2 vs. Category 0	PVR+	2.17	0.0027	0.0075
PBMC (Early)	Category 2 vs. Category 0	TGF-B R+	1.84	0.0026	0.0075
PBMC (Early)	Category 2 vs. Category 0	TIGIT+	1.42	0.35	0.51
PBMC (Early)	Category 2 vs. Category 0	TIM-3+	2.06	0.12	0.21
PBMC (Early)	Category 3 vs. Category 0	2B4+	0.96	0.92	1
PBMC (Early)	Category 3 vs. Category 0	4-1BB+	0.52	0.48	0.99
PBMC (Early)	Category 3 vs. Category 0	BTLA+	1.19	0.56	0.99
PBMC (Early)	Category 3 vs. Category 0	CCR4+	0.89	0.64	1
PBMC (Early)	Category 3 vs. Category 0	CCR5+	1.14	0.85	1
PBMC (Early)	Category 3 vs. Category 0	CCR6+	0.92	0.8	1
PBMC (Early)	Category 3 vs. Category 0	CCR7+	1.05	0.98	1
PBMC (Early)	Category 3 vs. Category 0	CD120b+	0.69	0.67	1
PBMC (Early)	Category 3 vs. Category 0	CD127+	1.06	0.88	1
PBMC (Early)	Category 3 vs. Category 0	CD154+	1.19	0.82	1
PBMC (Early)	Category 3 vs. Category 0	CD160+	1.37	0.51	0.99
PBMC (Early)	Category 3 vs. Category 0	CD161+	0.97	1	1
PBMC (Early)	Category 3 vs. Category 0	CD2+	0.89	0.017	0.18
PBMC (Early)	Category 3 vs. Category 0	CD25+	1.57	0.22	0.77
PBMC (Early)	Category 3 vs. Category 0	CD276+	1.4	0.69	1
PBMC (Early)	Category 3 vs. Category 0	CD28+	0.41	0.001	0.027
PBMC (Early)	Category 3 vs. Category 0	CD3+	1.11	0.29	0.86
PBMC (Early)	Category 3 vs. Category 0	CD30+	0.72	0.64	1
PBMC (Early)	Category 3 vs. Category 0	CD38+	1.08	0.96	1
PBMC (Early)	Category 3 vs. Category 0	CD4+	0.95	0.3	0.86
PBMC (Early)	Category 3 vs. Category 0	CD44+	1	1	1
PBMC (Early)	Category 3 vs. Category 0	CD45RA+	0	0.55	0.99
PBMC (Early)	Category 3 vs. Category 0	CD45RO+	1.63	0.0019	0.033
PBMC (Early)	Category 3 vs. Category 0	CD49d+	0.62	0.0006	0.027
PBMC (Early)	Category 3 vs. Category 0	CD57+	1.87	0.058	0.31
PBMC (Early)	Category 3 vs. Category 0	CD6+	1.15	0.084	0.4
PBMC (Early)	Category 3 vs. Category 0	CD62L+	1.07	0.46	0.99
PBMC (Early)	Category 3 vs. Category 0	CD69+	1.07	0.95	1
PBMC (Early)	Category 3 vs. Category 0	CD95+	0.77	0.13	0.58
PBMC (Early)	Category 3 vs. Category 0	CTLA-4+	1.06	1	1
PBMC (Early)	Category 3 vs. Category 0	CXCR3+	0.16	0.047	0.31
PBMC (Early)	Category 3 vs. Category 0	CXCR5+	0.99	1	1
PBMC (Early)	Category 3 vs. Category 0	GITR+	1.63	0.052	0.31
PBMC (Early)	Category 3 vs. Category 0	HLA-DR+	0.9	1	1
PBMC (Early)	Category 3 vs. Category 0	HLA-E+	0.6	0.37	0.9
PBMC (Early)	Category 3 vs. Category 0	HVEM+	0.46	0.033	0.25
PBMC (Early)	Category 3 vs. Category 0	IL-10R+	1.64	0.21	0.77
PBMC (Early)	Category 3 vs. Category 0	IL-15RA+	0.55	0.37	0.9
PBMC (Early)	Category 3 vs. Category 0	IL-21R+	0.4	0.0029	0.038
PBMC (Early)	Category 3 vs. Category 0	IL-2RB+	0	0.25	0.84
PBMC (Early)	Category 3 vs. Category 0	IL-6RA+	1.23	0.67	1
PBMC (Early)	Category 3 vs. Category 0	IL12RB2+	0.76	0.81	1
PBMC (Early)	Category 3 vs. Category 0	KLRG1+	1.41	0.33	0.86
PBMC (Early)	Category 3 vs. Category 0	LAG-3+	0	0.22	0.77
PBMC (Early)	Category 3 vs. Category 0	LIGHT+	0.51	0.46	0.99
PBMC (Early)	Category 3 vs. Category 0	MICA/MICB+	1.04	1	1
PBMC (Early)	Category 3 vs. Category 0	OX40+	0.15	0.027	0.24
PBMC (Early)	Category 3 vs. Category 0	PD-1+	0.68	0.54	0.99
PBMC (Early)	Category 3 vs. Category 0	PD-L1+	1.3	0.72	1
PBMC (Early)	Category 3 vs. Category 0	PVR+	0.71	0.53	0.99
PBMC (Early)	Category 3 vs. Category 0	TGF-B R+	0.93	0.9	1
PBMC (Early)	Category 3 vs. Category 0	TIGIT+	0.58	0.32	0.86
PBMC (Early)	Category 3 vs. Category 0	TIM-3+	0.63	0.69	1
PBMC (Early)	Category 4 vs. Category 0	2B4+	1.12	0.21	0.44
PBMC (Early)	Category 4 vs. Category 0	4-1BB+	0.56	0.14	0.35
PBMC (Early)	Category 4 vs. Category 0	BTLA+	1.07	0.68	0.89
PBMC (Early)	Category 4 vs. Category 0	CCR4+	1.11	0.28	0.52
PBMC (Early)	Category 4 vs. Category 0	CCR5+	1.44	0.029	0.11
PBMC (Early)	Category 4 vs. Category 0	CCR6+	1.21	0.078	0.24
PBMC (Early)	Category 4 vs. Category 0	CCR7+	1.42	0.0083	0.043
PBMC (Early)	Category 4 vs. Category 0	CD120b+	1.13	0.71	0.89
PBMC (Early)	Category 4 vs. Category 0	CD127+	1.5	5e-06	0.00013
PBMC (Early)	Category 4 vs. Category 0	CD154+	0.86	0.63	0.88
PBMC (Early)	Category 4 vs. Category 0	CD160+	0.96	0.98	1
PBMC (Early)	Category 4 vs. Category 0	CD161+	0.65	0.17	0.37
PBMC (Early)	Category 4 vs. Category 0	CD2+	1.01	0.69	0.89
PBMC (Early)	Category 4 vs. Category 0	CD25+	1.61	0.0072	0.042
PBMC (Early)	Category 4 vs. Category 0	CD276+	0.43	0.11	0.3
PBMC (Early)	Category 4 vs. Category 0	CD28+	1.45	3.4e-06	0.00013
PBMC (Early)	Category 4 vs. Category 0	CD3+	1.15	0.0039	0.034
PBMC (Early)	Category 4 vs. Category 0	CD30+	1.22	0.38	0.62
PBMC (Early)	Category 4 vs. Category 0	CD38+	1.1	0.62	0.88
PBMC (Early)	Category 4 vs. Category 0	CD4+	1.04	0.055	0.19
PBMC (Early)	Category 4 vs. Category 0	CD44+	1	1	1
PBMC (Early)	Category 4 vs. Category 0	CD45RA+	0.27	0.26	0.48
PBMC (Early)	Category 4 vs. Category 0	CD45RO+	1.29	0.0089	0.043
PBMC (Early)	Category 4 vs. Category 0	CD49d+	1.19	0.0025	0.026
PBMC (Early)	Category 4 vs. Category 0	CD57+	1.44	0.072	0.24
PBMC (Early)	Category 4 vs. Category 0	CD6+	1.11	0.016	0.069
PBMC (Early)	Category 4 vs. Category 0	CD62L+	1.1	0.021	0.086
PBMC (Early)	Category 4 vs. Category 0	CD69+	1.02	0.96	1
PBMC (Early)	Category 4 vs. Category 0	CD95+	1.27	0.0007	0.012
PBMC (Early)	Category 4 vs. Category 0	CTLA-4+	0.87	0.81	0.98
PBMC (Early)	Category 4 vs. Category 0	CXCR3+	1.72	0.00092	0.012
PBMC (Early)	Category 4 vs. Category 0	CXCR5+	0.85	0.61	0.88
PBMC (Early)	Category 4 vs. Category 0	GITR+	1.47	0.0058	0.038
PBMC (Early)	Category 4 vs. Category 0	HLA-DR+	0.9	0.8	0.98
PBMC (Early)	Category 4 vs. Category 0	HLA-E+	1.21	0.36	0.62
PBMC (Early)	Category 4 vs. Category 0	HVEM+	0.87	0.37	0.62
PBMC (Early)	Category 4 vs. Category 0	IL-10R+	0.94	0.92	1
PBMC (Early)	Category 4 vs. Category 0	IL-15RA+	1.06	0.87	1
PBMC (Early)	Category 4 vs. Category 0	IL-21R+	1.01	1	1
PBMC (Early)	Category 4 vs. Category 0	IL-2RB+	0.72	0.58	0.88
PBMC (Early)	Category 4 vs. Category 0	IL-6RA+	0.81	0.4	0.65
PBMC (Early)	Category 4 vs. Category 0	IL12RB2+	0.54	0.12	0.31
PBMC (Early)	Category 4 vs. Category 0	KLRG1+	1.56	0.0049	0.037
PBMC (Early)	Category 4 vs. Category 0	LAG-3+	1.57	0.15	0.35
PBMC (Early)	Category 4 vs. Category 0	LIGHT+	1.49	0.091	0.27
PBMC (Early)	Category 4 vs. Category 0	MICA/MICB+	0.96	1	1
PBMC (Early)	Category 4 vs. Category 0	OX40+	0.99	1	1
PBMC (Early)	Category 4 vs. Category 0	PD-1+	1.15	0.57	0.88
PBMC (Early)	Category 4 vs. Category 0	PD-L1+	0.64	0.24	0.48
PBMC (Early)	Category 4 vs. Category 0	PVR+	0.7	0.15	0.35
PBMC (Early)	Category 4 vs. Category 0	TGF-B R+	0.93	0.69	0.89
PBMC (Early)	Category 4 vs. Category 0	TIGIT+	1.25	0.25	0.48
PBMC (Early)	Category 4 vs. Category 0	TIM-3+	0.97	1	1
PBMC (Early)	Category 2 vs. (Category 1-Category 2)	2B4+	1.56	0.0018	0.0068
PBMC (Early)	Category 2 vs. (Category 1-Category 2)	4-1BB+	0.87	1	1
PBMC (Early)	Category 2 vs. (Category 1-Category 2)	BTLA+	1.98	0.00088	0.0038
PBMC (Early)	Category 2 vs. (Category 1-Category 2)	CCR4+	1.25	0.17	0.31
PBMC (Early)	Category 2 vs. (Category 1-Category 2)	CCR5+	2.04	0.0042	0.012
PBMC (Early)	Category 2 vs. (Category 1-Category 2)	CCR6+	1.19	0.39	0.59
PBMC (Early)	Category 2 vs. (Category 1-Category 2)	CCR7+	1.78	0.012	0.028
PBMC (Early)	Category 2 vs. (Category 1-Category 2)	CD120b+	3.4	4.9e-06	5.1e-05
PBMC (Early)	Category 2 vs. (Category 1-Category 2)	CD127+	1.6	0.0041	0.012
PBMC (Early)	Category 2 vs. (Category 1-Category 2)	CD154+	2.06	0.039	0.085
PBMC (Early)	Category 2 vs. (Category 1-Category 2)	CD160+	0.78	0.77	0.95
PBMC (Early)	Category 2 vs. (Category 1-Category 2)	CD161+	2.5	0.00074	0.0038
PBMC (Early)	Category 2 vs. (Category 1-Category 2)	CD2+	1.06	0.3	0.48
PBMC (Early)	Category 2 vs. (Category 1-Category 2)	CD25+	1.89	0.074	0.15
PBMC (Early)	Category 2 vs. (Category 1-Category 2)	CD276+	0.36	0.43	0.6
PBMC (Early)	Category 2 vs. (Category 1-Category 2)	CD28+	1.93	3.3e-07	4.3e-06
PBMC (Early)	Category 2 vs. (Category 1-Category 2)	CD3+	1.2	0.032	0.073
PBMC (Early)	Category 2 vs. (Category 1-Category 2)	CD30+	0.34	0.13	0.25
PBMC (Early)	Category 2 vs. (Category 1-Category 2)	CD38+	1.49	0.18	0.32
PBMC (Early)	Category 2 vs. (Category 1-Category 2)	CD4+	1.03	0.67	0.85
PBMC (Early)	Category 2 vs. (Category 1-Category 2)	CD44+	na	na	na
PBMC (Early)	Category 2 vs. (Category 1-Category 2)	CD45RA+	0	0.78	0.95
PBMC (Early)	Category 2 vs. (Category 1-Category 2)	CD45RO+	2.23	8.9e-10	2.3e-08
PBMC (Early)	Category 2 vs. (Category 1-Category 2)	CD49d+	1.28	0.0063	0.016
PBMC (Early)	Category 2 vs. (Category 1-Category 2)	CD57+	1.47	0.31	0.48
PBMC (Early)	Category 2 vs. (Category 1-Category 2)	CD6+	1.21	0.0051	0.014
PBMC (Early)	Category 2 vs. (Category 1-Category 2)	CD62L+	1.05	0.55	0.73
PBMC (Early)	Category 2 vs. (Category 1-Category 2)	CD69+	2.03	0.00088	0.0038
PBMC (Early)	Category 2 vs. (Category 1-Category 2)	CD95+	1.52	0.00023	0.0015
PBMC (Early)	Category 2 vs. (Category 1-Category 2)	CTLA-4+	0.93	1	1
PBMC (Early)	Category 2 vs. (Category 1-Category 2)	CXCR3+	2.1	0.01	0.025
PBMC (Early)	Category 2 vs. (Category 1-Category 2)	CXCR5+	0.52	0.31	0.48
PBMC (Early)	Category 2 vs. (Category 1-Category 2)	GITR+	1.08	0.9	1
PBMC (Early)	Category 2 vs. (Category 1-Category 2)	HLA-DR+	0.99	1	1
PBMC (Early)	Category 2 vs. (Category 1-Category 2)	HLA-E+	4.09	2.7e-11	1.4e-09
PBMC (Early)	Category 2 vs. (Category 1-Category 2)	HVEM+	1.84	0.00089	0.0038
PBMC (Early)	Category 2 vs. (Category 1-Category 2)	IL-10R+	0.96	1	1
PBMC (Early)	Category 2 vs. (Category 1-Category 2)	IL-15RA+	0.2	0.094	0.18
PBMC (Early)	Category 2 vs. (Category 1-Category 2)	IL-21R+	2.14	4e-08	7e-07
PBMC (Early)	Category 2 vs. (Category 1-Category 2)	IL-2RB+	1.34	1	1
PBMC (Early)	Category 2 vs. (Category 1-Category 2)	IL-6RA+	1.14	0.92	1
PBMC (Early)	Category 2 vs. (Category 1-Category 2)	IL12RB2+	0.91	1	1
PBMC (Early)	Category 2 vs. (Category 1-Category 2)	KLRG1+	1.96	0.0034	0.011
PBMC (Early)	Category 2 vs. (Category 1-Category 2)	LAG-3+	1.29	0.91	1
PBMC (Early)	Category 2 vs. (Category 1-Category 2)	LIGHT+	1.39	0.62	0.81
PBMC (Early)	Category 2 vs. (Category 1-Category 2)	MICA/MICB+	0	0.41	0.6
PBMC (Early)	Category 2 vs. (Category 1-Category 2)	OX40+	0.66	0.41	0.6
PBMC (Early)	Category 2 vs. (Category 1-Category 2)	PD-1+	2.82	6.1e-05	0.00053
PBMC (Early)	Category 2 vs. (Category 1-Category 2)	PD-L1+	3.05	0.0022	0.0078
PBMC (Early)	Category 2 vs. (Category 1-Category 2)	PVR+	2.61	0.00022	0.0015
PBMC (Early)	Category 2 vs. (Category 1-Category 2)	TGF-B R+	1.9	0.0017	0.0068
PBMC (Early)	Category 2 vs. (Category 1-Category 2)	TIGIT+	1.31	0.51	0.69
PBMC (Early)	Category 2 vs. (Category 1-Category 2)	TIM-3+	2.19	0.089	0.18
PBMC (Early)	Category 3 vs. (Category 3-Category 1)	2B4+	0.95	0.87	1
PBMC (Early)	Category 3 vs. (Category 3-Category 1)	4-1BB+	0.53	0.5	0.96
PBMC (Early)	Category 3 vs. (Category 3-Category 1)	BTLA+	1.26	0.42	0.89
PBMC (Early)	Category 3 vs. (Category 3-Category 1)	CCR4+	0.78	0.21	0.83
PBMC (Early)	Category 3 vs. (Category 3-Category 1)	CCR5+	0.99	1	1
PBMC (Early)	Category 3 vs. (Category 3-Category 1)	CCR6+	0.78	0.26	0.85
PBMC (Early)	Category 3 vs. (Category 3-Category 1)	CCR7+	1.05	1	1
PBMC (Early)	Category 3 vs. (Category 3-Category 1)	CD120b+	0.7	0.69	1
PBMC (Early)	Category 3 vs. (Category 3-Category 1)	CD127+	1.01	1	1
PBMC (Early)	Category 3 vs. (Category 3-Category 1)	CD154+	1.25	0.74	1
PBMC (Early)	Category 3 vs. (Category 3-Category 1)	CD160+	1.26	0.68	1
PBMC (Early)	Category 3 vs. (Category 3-Category 1)	CD161+	0.87	0.91	1
PBMC (Early)	Category 3 vs. (Category 3-Category 1)	CD2+	0.88	0.0066	0.068
PBMC (Early)	Category 3 vs. (Category 3-Category 1)	CD25+	1.73	0.13	0.64
PBMC (Early)	Category 3 vs. (Category 3-Category 1)	CD276+	1.33	0.78	1
PBMC (Early)	Category 3 vs. (Category 3-Category 1)	CD28+	0.39	0.00041	0.011
PBMC (Early)	Category 3 vs. (Category 3-Category 1)	CD3+	1.04	0.74	1
PBMC (Early)	Category 3 vs. (Category 3-Category 1)	CD30+	0.62	0.42	0.89
PBMC (Early)	Category 3 vs. (Category 3-Category 1)	CD38+	1.02	1	1
PBMC (Early)	Category 3 vs. (Category 3-Category 1)	CD4+	0.94	0.13	0.64
PBMC (Early)	Category 3 vs. (Category 3-Category 1)	CD44+	na	na	na
PBMC (Early)	Category 3 vs. (Category 3-Category 1)	CD45RA+	0	0.74	1
PBMC (Early)	Category 3 vs. (Category 3-Category 1)	CD45RO+	1.53	0.0064	0.068
PBMC (Early)	Category 3 vs. (Category 3-Category 1)	CD49d+	0.55	2.5e-06	0.00013
PBMC (Early)	Category 3 vs. (Category 3-Category 1)	CD57+	1.5	0.25	0.85
PBMC (Early)	Category 3 vs. (Category 3-Category 1)	CD6+	1.08	0.32	0.89
PBMC (Early)	Category 3 vs. (Category 3-Category 1)	CD62L+	0.99	1	1
PBMC (Early)	Category 3 vs. (Category 3-Category 1)	CD69+	0.97	1	1
PBMC (Early)	Category 3 vs. (Category 3-Category 1)	CD95+	0.71	0.037	0.23
PBMC (Early)	Category 3 vs. (Category 3-Category 1)	CTLA-4+	0.85	0.98	1
PBMC (Early)	Category 3 vs. (Category 3-Category 1)	CXCR3+	0.16	0.039	0.23
PBMC (Early)	Category 3 vs. (Category 3-Category 1)	CXCR5+	0.79	0.73	1
PBMC (Early)	Category 3 vs. (Category 3-Category 1)	GITR+	1.24	0.43	0.89
PBMC (Early)	Category 3 vs. (Category 3-Category 1)	HLA-DR+	1.21	0.91	1
PBMC (Early)	Category 3 vs. (Category 3-Category 1)	HLA-E+	0.76	0.73	1
PBMC (Early)	Category 3 vs. (Category 3-Category 1)	HVEM+	0.43	0.02	0.15
PBMC (Early)	Category 3 vs. (Category 3-Category 1)	IL-10R+	1.41	0.42	0.89
PBMC (Early)	Category 3 vs. (Category 3-Category 1)	IL-15RA+	0.55	0.37	0.89
PBMC (Early)	Category 3 vs. (Category 3-Category 1)	IL-21R+	0.4	0.0025	0.044
PBMC (Early)	Category 3 vs. (Category 3-Category 1)	IL-2RB+	0	0.37	0.89
PBMC (Early)	Category 3 vs. (Category 3-Category 1)	IL-6RA+	1.4	0.43	0.89
PBMC (Early)	Category 3 vs. (Category 3-Category 1)	IL12RB2+	0.62	0.52	0.97
PBMC (Early)	Category 3 vs. (Category 3-Category 1)	KLRG1+	1.04	1	1
PBMC (Early)	Category 3 vs. (Category 3-Category 1)	LAG-3+	0	0.18	0.8
PBMC (Early)	Category 3 vs. (Category 3-Category 1)	LIGHT+	0.5	0.45	0.89
PBMC (Early)	Category 3 vs. (Category 3-Category 1)	MICA/MICB+	1.24	1	1
PBMC (Early)	Category 3 vs. (Category 3-Category 1)	OX40+	0.12	0.0097	0.084
PBMC (Early)	Category 3 vs. (Category 3-Category 1)	PD-1+	0.72	0.64	1
PBMC (Early)	Category 3 vs. (Category 3-Category 1)	PD-L1+	1.73	0.34	0.89
PBMC (Early)	Category 3 vs. (Category 3-Category 1)	PVR+	0.84	0.84	1
PBMC (Early)	Category 3 vs. (Category 3-Category 1)	TGF-B R+	0.95	0.97	1
PBMC (Early)	Category 3 vs. (Category 3-Category 1)	TIGIT+	0.53	0.23	0.84
PBMC (Early)	Category 3 vs. (Category 3-Category 1)	TIM-3+	0.66	0.75	1
PBMC (Early)	Category 4 vs. (Category 1-Category 2-Category4)	2B4+	1.12	0.22	0.57
PBMC (Early)	Category 4 vs. (Category 1-Category 2-Category4)	4-1BB+	0.56	0.15	0.48
PBMC (Early)	Category 4 vs. (Category 1-Category 2-Category4)	BTLA+	1.15	0.36	0.69
PBMC (Early)	Category 4 vs. (Category 1-Category 2-Category4)	CCR4+	0.97	0.81	1
PBMC (Early)	Category 4 vs. (Category 1-Category 2-Category4)	CCR5+	1.28	0.16	0.48
PBMC (Early)	Category 4 vs. (Category 1-Category 2-Category4)	CCR6+	1.02	0.9	1
PBMC (Early)	Category 4 vs. (Category 1-Category 2-Category4)	CCR7+	1.44	0.0071	0.074
PBMC (Early)	Category 4 vs. (Category 1-Category 2-Category4)	CD120b+	1.19	0.58	0.86
PBMC (Early)	Category 4 vs. (Category 1-Category 2-Category4)	CD127+	1.47	2.6e-05	0.00067
PBMC (Early)	Category 4 vs. (Category 1-Category 2-Category4)	CD154+	0.9	0.8	1
PBMC (Early)	Category 4 vs. (Category 1-Category 2-Category4)	CD160+	0.88	0.68	0.96
PBMC (Early)	Category 4 vs. (Category 1-Category 2-Category4)	CD161+	0.59	0.08	0.35
PBMC (Early)	Category 4 vs. (Category 1-Category 2-Category4)	CD2+	1	1	1
PBMC (Early)	Category 4 vs. (Category 1-Category 2-Category4)	CD25+	1.85	0.0008	0.014
PBMC (Early)	Category 4 vs. (Category 1-Category 2-Category4)	CD276+	0.4	0.072	0.35
PBMC (Early)	Category 4 vs. (Category 1-Category 2-Category4)	CD28+	1.42	1.9e-05	0.00067
PBMC (Early)	Category 4 vs. (Category 1-Category 2-Category4)	CD3+	1.08	0.082	0.35
PBMC (Early)	Category 4 vs. (Category 1-Category 2-Category4)	CD30+	1.05	0.9	1
PBMC (Early)	Category 4 vs. (Category 1-Category 2-Category4)	CD38+	1.05	0.84	1
PBMC (Early)	Category 4 vs. (Category 1-Category 2-Category4)	CD4+	1.03	0.13	0.48
PBMC (Early)	Category 4 vs. (Category 1-Category 2-Category4)	CD44+	na	na	na
PBMC (Early)	Category 4 vs. (Category 1-Category 2-Category4)	CD45RA+	0.37	0.47	0.81
PBMC (Early)	Category 4 vs. (Category 1-Category 2-Category4)	CD45RO+	1.24	0.029	0.17
PBMC (Early)	Category 4 vs. (Category 1-Category 2-Category4)	CD49d+	1.07	0.2	0.56
PBMC (Early)	Category 4 vs. (Category 1-Category 2-Category4)	CD57+	1.16	0.49	0.82
PBMC (Early)	Category 4 vs. (Category 1-Category 2-Category4)	CD6+	1.05	0.26	0.62
PBMC (Early)	Category 4 vs. (Category 1-Category 2-Category4)	CD62L+	1.02	0.63	0.91
PBMC (Early)	Category 4 vs. (Category 1-Category 2-Category4)	CD69+	0.93	0.73	1
PBMC (Early)	Category 4 vs. (Category 1-Category 2-Category4)	CD95+	1.19	0.013	0.12
PBMC (Early)	Category 4 vs. (Category 1-Category 2-Category4)	CTLA-4+	0.69	0.35	0.69
PBMC (Early)	Category 4 vs. (Category 1-Category 2-Category4)	CXCR3+	1.71	0.0015	0.02
PBMC (Early)	Category 4 vs. (Category 1-Category 2-Category4)	CXCR5+	0.67	0.14	0.48
PBMC (Early)	Category 4 vs. (Category 1-Category 2-Category4)	GITR+	1.12	0.43	0.81
PBMC (Early)	Category 4 vs. (Category 1-Category 2-Category4)	HLA-DR+	1.22	0.56	0.86
PBMC (Early)	Category 4 vs. (Category 1-Category 2-Category4)	HLA-E+	1.61	0.017	0.13
PBMC (Early)	Category 4 vs. (Category 1-Category 2-Category4)	HVEM+	0.83	0.2	0.56
PBMC (Early)	Category 4 vs. (Category 1-Category 2-Category4)	IL-10R+	0.81	0.45	0.81
PBMC (Early)	Category 4 vs. (Category 1-Category 2-Category4)	IL-15RA+	1.06	0.9	1
PBMC (Early)	Category 4 vs. (Category 1-Category 2-Category4)	IL-21R+	1.01	1	1
PBMC (Early)	Category 4 vs. (Category 1-Category 2-Category4)	IL-2RB+	0.93	1	1
PBMC (Early)	Category 4 vs. (Category 1-Category 2-Category4)	IL-6RA+	0.91	0.79	1
PBMC (Early)	Category 4 vs. (Category 1-Category 2-Category4)	IL12RB2+	0.44	0.026	0.17
PBMC (Early)	Category 4 vs. (Category 1-Category 2-Category4)	KLRG1+	1.18	0.33	0.69
PBMC (Early)	Category 4 vs. (Category 1-Category 2-Category4)	LAG-3+	1.46	0.26	0.62
PBMC (Early)	Category 4 vs. (Category 1-Category 2-Category4)	LIGHT+	1.51	0.091	0.37
PBMC (Early)	Category 4 vs. (Category 1-Category 2-Category4)	MICA/MICB+	1.14	0.93	1
PBMC (Early)	Category 4 vs. (Category 1-Category 2-Category4)	OX40+	0.81	0.33	0.69
PBMC (Early)	Category 4 vs. (Category 1-Category 2-Category4)	PD-1+	1.26	0.32	0.69
PBMC (Early)	Category 4 vs. (Category 1-Category 2-Category4)	PD-L1+	0.86	0.81	1
PBMC (Early)	Category 4 vs. (Category 1-Category 2-Category4)	PVR+	0.83	0.52	0.82
PBMC (Early)	Category 4 vs. (Category 1-Category 2-Category4)	TGF-B R+	0.96	0.86	1
PBMC (Early)	Category 4 vs. (Category 1-Category 2-Category4)	TIGIT+	1.15	0.51	0.82
PBMC (Early)	Category 4 vs. (Category 1-Category 2-Category4)	TIM-3+	1.03	1	1
